# Supplementary material for: Resistance to Plasmopara viticola in a grapevine segregating population is associated with stilbenoid accumulation and with specific host transcriptional responses
Source: BMC Plant Biol. 2011 Aug 12;11:114. doi: 10.1186/1471-2229-11-114 (PMC3170253; doi:10.1186/1471-2229-11-114)
Supplement: Additional file 1 — Quantification of the 16 stilbenoids in the Merzling (M) × Teroldego (T) cross after infection with P. viticola. The file contains quantification (μg/g fw) and percentages (%) of the 16 stilbenoids identified in a pooled sample of the second and third leaves of the shoot (2+3) of one replicate (r) of the 106 individuals of the cross at 6 dpi. Individuals were assigned to three groups according to stilbenoid production (high producers, low producers, non-producers). Phenotypic data collected during the 2005 harvest (percentage area of sporulation (% Sp) on the lower side of leaves, hypersensitive response (HR) and OIV452 categories) are reported in the last three columns. ID: numeric code assigned to each genotype. n.d.: phenotype not detected due to the absence of replicated plants for phenotypic analysis [file 1471-2229-11-114-S1.XLS]

## Sheet: Foglio1
Quantification of the 16 stilbenoids in the Merzling (M) x Teroldego (T) cross after infection with P. viticola
		g	mg/g fw														%												Phenotypic data
ID	GENOTYPE	Leaf fresh weight (g)	Trans-piceid	Trans-resveratrol	Pallidol (ampelopsin H)	Ampelopsin D + quadrangularin A (1:1)	Isohopeaphenol	Ampelopsin H + vaticanol-C-like isomer (ampelopsin H)	(+)-E-ε-viniferin	Z-+ E-miyabenol C (Z-miyabenol C)	Z-+E-ω-viniferin (E-ω-viniferin)	a-viniferin	E-miyabenol C	Trans-pterostilbene	total stilbene content		Trans-piceid	Trans-resveratrol	Pallidol (ampelopsin H)	Ampelopsin D + quadrangularin A (1:1)	Isohopeaphenol	Ampelopsin H + vaticanol-C-like isomer (ampelopsin H)	(+)-E-ε-viniferin	Z-+ E-miyabenol C (Z-miyabenol C)	Z-+E-ω-viniferin (E-ω-viniferin)	a-viniferin	E-miyabenol C	Trans-pterostilbene	% Sp (2005)	HR	OIV 452 categories
HIGH PRODUCERS
1	21/119_2 +3_1r	0.27	2.92806	3.18322	3.74093	1.01683	8.8251	4.02942	2.68128	7.39575	0.774936	4.9029	0.385083	0.984348	40.8479		7.16821	7.79287	9.15821	2.48931	21.6048	9.86447	6.56407	18.1056	1.89713	12.0028	0.942726	2.40979	0		9
8	22/10_2+3_1r	0.3	2.24617	9.79406	9.60207	1.57043	22.3698	2.31043	3.84623	1.64375	0.0694673	2.11191	1.04791	0.153522	56.7657		3.95691	17.2535	16.9153	2.76652	39.4072	4.07012	6.77562	2.89568	0.122375	3.72039	1.84603	0.270448	1		8
9	22/112_2+3_1r	0.28	1.12155	5.96491	3.05487	0.762602	5.203	2.18878	0.939441	0.656492	0.12427	0	0	0.442695	20.4586		5.48206	29.156	14.9319	3.72753	25.4318	10.6986	4.59191	3.20888	0.607423	0	0	2.16386	1.07143		8
13	21/74_2+3_1r	0.3	5.78772	21.1693	8.96681	2.63335	43.1616	14.2712	3.61472	5.9228	0.0296403	0.733641	2.29485	0	108.586		5.3301	19.4955	8.25783	2.42514	39.7489	13.1428	3.32892	5.4545	0.0272967	0.675634	2.1134	0	1.5	+	8
14	22/9_2+3_1r	0.28	7.04623	27.9279	12.788	3.61543	30.9839	8.29405	4.28971	9.9982	0.0646926	1.01437	12.3839	4.11665	122.523		5.75094	22.794	10.4372	2.95081	25.2882	6.76938	3.50115	8.16026	0.0528003	0.827903	10.1074	3.3599	1.66667	+	8
16	21/66_2+3_1r	0.3	2.42715	21.0699	9.78872	2.07623	31.6599	15.4786	9.55359	10.404	0.300652	3.51687	2.05261	4.28989	112.618		2.1552	18.7091	8.69196	1.8436	28.1126	13.7444	8.48317	9.23831	0.266966	3.12283	1.82262	3.80924	1.92308	+	8
17	22/62_2+3_1r	0.28	4.37037	4.71599	6.05724	1.26043	13.9887	4.30108	2.9267	4.39159	0.354072	0.592602	10.4069	0.424543	53.7901		8.12485	8.76739	11.2609	2.34323	26.006	7.99603	5.44096	8.1643	0.658247	1.10169	19.3472	0.789259	2	+	8
18	22/91_2+3_1r	0.3	1.28034	8.35894	6.05385	1.76967	35.5246	9.15148	3.17189	3.52774	0.313674	2.01285	0.598137	1.25022	73.0134		1.75357	11.4485	8.29142	2.42375	48.6549	12.534	4.34426	4.83163	0.429612	2.75683	0.819215	1.71232	2.08333		8
22	22/66_2+3_1r	0.3	2.90288	7.49964	4.44535	1.42377	33.287	13.6617	4.11489	5.06155	0.155779	4.94494	0.633443	1.50581	79.6368		3.64515	9.41731	5.58203	1.78783	41.7985	17.155	5.16708	6.35579	0.195612	6.20937	0.795415	1.89084	3.57143		7
25	21/138_2+3_1r	0.28	5.78036	4.76848	12.9746	1.7443	17.4499	3.35531	3.18327	3.19354	0.110723	0.857659	10.4384	1.52132	65.3779		8.84147	7.29373	19.8456	2.66803	26.6908	5.13218	4.86903	4.88474	0.169358	1.31185	15.9663	2.32697	4.28571	+	7
26	21/22_2+3_1r	0.29	2.96718	13.3253	6.80262	4.22121	38.3308	14.5612	5.6988	5.35563	0.219298	4.91697	1.96777	0	98.3668		3.01644	13.5466	6.91556	4.29129	38.9672	14.803	5.79342	5.44455	0.222939	4.9986	2.00044	0	4.5		7
28	21/103_2+3_1r	0.24	5.61951	11.6766	6.64116	3.56852	50.8934	19.1617	8.5183	6.57181	0.196109	7.15808	1.80028	0	121.805		4.61351	9.5863	5.45227	2.92969	41.7825	15.7314	6.99337	5.39533	0.161002	5.87665	1.47799	0	5		7
31	21/130_2+3_1r	0.25	3.19018	9.76687	7.03556	2.67166	22.7879	8.9883	5.88139	3.92745	0.292606	1.51448	6.84468	0	72.9011		4.37604	13.3974	9.65082	3.66477	31.2587	12.3294	8.06763	5.38737	0.401373	2.07744	9.38899	0	5.13158		6
34	22/51_2+3_1r	0.3	4.19355	2.53763	8.3458	2.77212	21.1004	12.9603	4.28435	6.37549	0.764165	14.9125	8.05739	0.186625	86.4903		4.84858	2.93401	9.6494	3.20512	24.3963	14.9846	4.95356	7.37134	0.883526	17.2418	9.31595	0.215775	5.88235		6
36	21/23_2+3_1r	0.2	3.04554	4.34654	10.1354	1.18484	68.3996	22.6301	14.0138	6.49231	0.686458	10.7023	4.61511	0	146.252		2.08239	2.97195	6.93008	0.810136	46.7683	15.4733	9.58195	4.43913	0.469366	7.31774	3.15559	0	6.66667	+	6
56	21/43_2+3_1r	0.25	0	0	6.31582	0.772471	2.59805	1.15837	2.55994	4.05814	0.28709	0.00277511	1.32816	0.719	19.7998		0	0	31.8984	3.9014	13.1216	5.85039	12.9291	20.4958	1.44996	0.0140159	6.70796	3.63135	14.2857	+	5
57	21/94_2+3_1r	0.26	3.77741	3.20458	2.8188	1.74579	7.61729	3.32869	1.49962	0	0.110284	0.180411	3.55674	0	27.8396		13.5685	11.5109	10.1251	6.2709	27.3613	11.9567	5.38663	0	0.39614	0.648039	12.7758	0	14.4444	+	5
63	21/3_2+3_1r	0.26	1.25972	5.4019	11.6525	3.30034	49.163	14.5744	6.24223	7.54459	1.25166	1.694	8.42179	0	110.506		1.13996	4.88832	10.5447	2.98657	44.4889	13.1888	5.64876	6.8273	1.13266	1.53294	7.6211	0	17.9167	+	5
LOW PRODUCERS
2	21/65_2+3_1r	0.23	1.1377	4.61943	0	0	0	0	0	0	0	0	0	0	5.75713		19.7616	80.2384	0	0	0	0	0	0	0	0	0	0	0	+	9
3	21/29_2+3_1r	0.29	2.89415	0.102518	0	0	0	0	0	0	0	0	0	0	2.99667		96.5789	3.42105	0	0	0	0	0	0	0	0	0	0	0	+	9
4	22/33_2+3_1r	0.29	0.930384	1.02147	0	0	0	0	0	0	0	0	0	0	1.95185		47.6667	52.3333	0	0	0	0	0	0	0	0	0	0	0	+	9
5	21/126_2+3_1r	0.24	1.14887	0.309562	0	0	0	0	0	0	0	0	0	0	1.45843		78.7743	21.2257	0	0	0	0	0	0	0	0	0	0	0	+	9
6	22/28_2+3_1r	0.29	1.42209	2.37419	0	0	0	0	0	0	0	0	0	0	3.79628		37.4602	62.5398	0	0	0	0	0	0	0	0	0	0	0.416667	+	8
10	21/5_2+3_1r	0.25	0	2.96432	0	0	0	0	0	0	0	0	0	0	2.96432		0	100	0	0	0	0	0	0	0	0	0	0	1.11111		8
11	21/57_2+3_1r	0.28	3.64516	6.63594	0	0	0	0	0	0	0	0	0	0	10.2811		35.455	64.545	0	0	0	0	0	0	0	0	0	0	1.25	+	8
12	22/70_2+3_1r	0.29	0	2.26306	0	0	0	0	0	0	0	0	0	0	2.26306		0	100	0	0	0	0	0	0	0	0	0	0	1.47059	+	8
15	22/53_2+3_1r	0.23	0	2.89828	0	0	0	0	0	0	0	0	0	0	2.89828		0	100	0	0	0	0	0	0	0	0	0	0	1.66667		8
19	22/110_2+3_1r	0.26	1.03182	2.19957	0	0	0	0	0	0	0	0	0	0	3.23139		31.9312	68.0688	0	0	0	0	0	0	0	0	0	0	2.5		7
20	22/34_2+3_1r	0.3	2.42604	0	0	0	0	0	0	0	0	0	0	0	2.42604		100	0	0	0	0	0	0	0	0	0	0	0	2.8	+	7
21	21/28_2+3_1r	0.29	0.498501	0.404798	0	0	0	0	0	0	0	0	0	0	0.903298		55.1867	44.8133	0	0	0	0	0	0	0	0	0	0	3.33333	+	7
23	21/61_2+3_1r	0.28	0	2.3687	0	0	0	0	0	0	0	0	0	0	2.3687		0	100	0	0	0	0	0	0	0	0	0	0	3.84615	+	7
24	22/72_2+3_1r	0.3	0	0.731652	0	0	0	0	0	0	0	0	0	0	0.731652		0	100	0	0	0	0	0	0	0	0	0	0	4	+	7
29	22/115_2+3_1r	0.26	0.943438	3.95586	0	0	0	0	0	0	0	0	0	0	4.89929		19.2566	80.7434	0	0	0	0	0	0	0	0	0	0	5	+	7
30	21/91_2+3_1r	0.3	0.140255	0.129736	0	0	0	0	0	0	0	0	0	0	0.269991		51.9481	48.0519	0	0	0	0	0	0	0	0	0	0	5		6
32	22/94_2+3_1r	0.3	0.28836	0.690476	0	0	0	0	0	0	0	0	0	0	0.978836		29.4595	70.5405	0	0	0	0	0	0	0	0	0	0	5.19231	+	7
33	21/109_2+3_1r	0.3	0.224949	4.70348	0	0	0	0	0	0	0	0	0	0	4.92843		4.56432	95.4357	0	0	0	0	0	0	0	0	0	0	5.45455		6
35	22/51_2+3_1r	0.3	0	1.02901	0	0	0	0	0	0	0	0	0	0	1.02901		0	100	0	0	0	0	0	0	0	0	0	0	5.88235		6
37	22/11_2+3_1r	0.23	0.219547	1.29348	0	0	0	0	0	0	0	0	0	0	1.51302		14.5105	85.4895	0	0	0	0	0	0	0	0	0	0	7		6
38	22/85_2+3_1r	0.21	3.18979	3.18979	0	0	0	0	0	0	0	0	0	0	6.37959		50	50	0	0	0	0	0	0	0	0	0	0	7.5		6
40	21/67_2+3_1r	0.2	0.713196	0	0	0	0	0	0	0	0	0	0	0	0.713196		100	0	0	0	0	0	0	0	0	0	0	0	7.72727		6
44	22/116_2+3_1r	0.25	0	0.665789	0	0	0	0	0	0	0	0	0	0	0.665789		0	100	0	0	0	0	0	0	0	0	0	0	9.65517	+	5
45	22/92_2+3_1r	0.25	0	4.38889	0	0	0	0	0	0	0	0	0	0	4.38889		0	100	0	0	0	0	0	0	0	0	0	0	9.72222		5
46	22/57_2+3_1r	0.21	1.57363	5.97554	0	0	0	0	0	0	0	0	0	0	7.54918		20.8451	79.1549	0	0	0	0	0	0	0	0	0	0	10	+	5
47	22/15_2+3_1r	0.26	0	1.36013	0	0	0	0	0	0	0	0	0	0	1.36013		0	100	0	0	0	0	0	0	0	0	0	0	10	+	5
49	22/29_2+3_1r	0.21	0.447643	14.9304	0	0	0	0	0	0	0	0	0	0	15.378		2.91093	97.0891	0	0	0	0	0	0	0	0	0	0	11	+	5
50	22/77_2+3_1r	0.3	0.380435	0.797101	0	0	0	0	0	0	0	0	0	0	1.17754		32.3077	67.6923	0	0	0	0	0	0	0	0	0	0	12.5		4
52	21/20_2+3_1r	0.28	0	0.345066	0	0	0	0	0	0	0	0	0	0	0.345066		0	100	0	0	0	0	0	0	0	0	0	0	13.3333	+	5
53	22/109_2+3_1r	0.29	2.55448	0	0	0	0	0	0	0	0	0	0	0	2.55448		100	0	0	0	0	0	0	0	0	0	0	0	13.75		4
54	22/107_2+3_1r	0.21	0	1.45091	0	0	0	0	0	0	0	0	0	0	1.45091		0	100	0	0	0	0	0	0	0	0	0	0	14		4
58	21/89_2+3_1r	0.3	0	1.20321	0	0	0	0	0	0	0	0	0	0	1.20321		0	100	0	0	0	0	0	0	0	0	0	0	14.5238		4
60	21/48_2+3_1r	0.21	1.29109	0	0	0	0	0	0	0	0	0	0	0	1.29109		100	0	0	0	0	0	0	0	0	0	0	0	15.75	+	5
66	21/30_2+3_1r	0.21	0	2.80112	0	0	0	0	0	0	0	0	0	0	2.80112		0	100	0	0	0	0	0	0	0	0	0	0	18.3333		3
67 (M)	Merzling_2+3_1r	0.3	0	1.28609	0	0	0	0	0	0	0	0	0	0	1.28609		0	100	0	0	0	0	0	0	0	0	0	0	18.49		4
68	22/117_2+3_1r	0.3	0	0.306728	0	0	0	0	0	0	0	0	0	0	0.306728		0	100	0	0	0	0	0	0	0	0	0	0	18.9474		3
69	21/111_2+3_1r	0.27	0	1.51025	0	0	0	0	0	0	0	0	0	0	1.51025		0	100	0	0	0	0	0	0	0	0	0	0	19.7561		3
71	21/93_2+3_1r	0.21	0.597845	2.41641	0	0	0	0	0	0	0	0	0	0	3.01425		19.8339	80.1661	0	0	0	0	0	0	0	0	0	0	20.9375		3
72	21/39_2+3_1r	0.2	0	1.72469	0	0	0	0	0	0	0	0	0	0	1.72469		0	100	0	0	0	0	0	0	0	0	0	0	20.9722		3
73	21/25_2+3_1r	0.3	0	1.10819	0	0	0	0	0	0	0	0	0	0	1.10819		0	100	0	0	0	0	0	0	0	0	0	0	21.1111		3
74	21/76_2+3_1r	0.29	0	2.12982	0	0	0	0	0	0	0	0	0	0	2.12982		0	100	0	0	0	0	0	0	0	0	0	0	21.9811		3
76	21/125_2+3_1r	0.25	0	0.363826	0	0	0	0	0	0	0	0	0	0	0.363826		0	100	0	0	0	0	0	0	0	0	0	0	22.0833		2
77	21/101_2+3_1r	0.28	0	0.648064	0	0	0	0	0	0	0	0	0	0	0.648064		0	100	0	0	0	0	0	0	0	0	0	0	22.8947		2
78	22/42_2+3_1r	0.2	0	1.96952	0	0	0	0	0	0	0	0	0	0	1.96952		0	100	0	0	0	0	0	0	0	0	0	0	23		2
79	22/80_2+3_1r	0.27	0.266268	1.30032	0	0	0	0	0	0	0	0	0	0	1.56658		16.9967	83.0033	0	0	0	0	0	0	0	0	0	0	23.125		2
80	22/108_2+3_1r	0.29	0	1.55993	0	0	0	0	0	0	0	0	0	0	1.55993		0	100	0	0	0	0	0	0	0	0	0	0	24.1667		2
82	22/36_2+3_1r	0.25	0	0.874884	0	0	0	0	0	0	0	0	0	0	0.874884		0	100	0	0	0	0	0	0	0	0	0	0	25.4545		2
84	22/90_2+3_1r	0.3	3.54291	1.93042	0	0	0	0	0	0	0	0	0	0	5.47334		64.7304	35.2696	0	0	0	0	0	0	0	0	0	0	27.5		2
86	22/48_2+3_1r	0.2	0	0.953318	0	0	0	0	0	0	0	0	0	0	0.953318		0	100	0	0	0	0	0	0	0	0	0	0	28.0769		2
88	21/64_2+3_1r	0.25	2.07007	7.20721	0	0	0	0	0	0	0	0	0	0	9.27728		22.3133	77.6867	0	0	0	0	0	0	0	0	0	0	29.75		2
89	21/11_2+3_1r	0.27	0	0.348624	0	0	0	0	0	0	0	0	0	0	0.348624		0	100	0	0	0	0	0	0	0	0	0	0	30.2		1
90	21/133_2+3_1r	0.3	0.426357	0.310078	0	0	0	0	0	0	0	0	0	0	0.736434		57.8947	42.1053	0	0	0	0	0	0	0	0	0	0	32.7778		1
91	22/73_2+3_1r	0.3	0.302692	0	0	0	0	0	0	0	0	0	0	0	0.302692		100	0	0	0	0	0	0	0	0	0	0	0	34.1667		1
92	21/114_2+3_1r	0.25	0.3125	3.06818	0	0	0	0	0	0	0	0	0	0	3.38068		9.2437	90.7563	0	0	0	0	0	0	0	0	0	0	34.17		1
93	22/5_2+3_1r	0.28	0	0.174251	0	0	0	0	0	0	0	0	0	0	0.174251		0	100	0	0	0	0	0	0	0	0	0	0	36.1765		1
94	21/40_2+3_1r	0.29	0.49975	3.26503	0	0	0	0	0	0	0	0	0	0	3.76478		13.2743	86.7257	0	0	0	0	0	0	0	0	0	0	41.25		1
95	21/110_2+3_1r	0.3	0.239345	0.411777	0	0	0	0	0	0	0	0	0	0	0.651122		36.7589	63.2411	0	0	0	0	0	0	0	0	0	0	43.33		1
97	22/39_2+3_1r	0.21	1.23761	2.54516	0	0	0	0	0	0	0	0	0	0	3.78276		32.717	67.283	0	0	0	0	0	0	0	0	0	0	55.71		1
98	22/81_2+3_1r	0.28	0.377832	1.48267	0	0	0	0	0	0	0	0	0	0	1.8605		20.3081	79.6919	0	0	0	0	0	0	0	0	0	0	63.3333		1
99	21/82_2+3_1r	0.3	5.03245	2.73399	0	0	0	0	0	0	0	0	0	0	7.76644		64.7974	35.2026	0	0	0	0	0	0	0	0	0	0	n.d.	n.d.	n.d.
100	22/30_2+3_1r	0.22	0.540725	6.78809	0	0	0	0	0	0	0	0	0	0	7.32882		7.37807	92.6219	0	0	0	0	0	0	0	0	0	0	n.d.	n.d.	n.d.
101	21/54_2+3_1r	0.3	3.12218	2.14432	0	0	0	0	0	0	0	0	0	0	5.2665		59.2838	40.7162	0	0	0	0	0	0	0	0	0	0	n.d.	n.d.	n.d.
102	22/122_2+3_1r	0.28	1.4656	2.20758	0	0	0	0	0	0	0	0	0	0	3.67318		39.9	60.1	0	0	0	0	0	0	0	0	0	0	n.d.	n.d.	n.d.
103	21/108_2+3_1r	0.22	0	1.73772	0	0	0	0	0	0	0	0	0	0	1.73772		0	100	0	0	0	0	0	0	0	0	0	0	n.d.	n.d.	n.d.
104	21/88_2+3_1r	0.3	0.384883	0	0	0	0	0	0	0	0	0	0	0	0.384883		100	0	0	0	0	0	0	0	0	0	0	0	n.d.	n.d.	n.d.
105	21/46_2+3_1r	0.25	0.217822	0	0	0	0	0	0	0	0	0	0	0	0.217822		100	0	0	0	0	0	0	0	0	0	0	0	n.d.	n.d.	n.d.
NON-PRODUCERS
7	21/50_2+3_1r	0.24	0	0	0	0	0	0	0	0	0	0	0	0	0		0	0	0	0	0	0	0	0	0	0	0	0	0.714286	+	8
27	22/68_2+3_1r	0.3	0	0	0	0	0	0	0	0	0	0	0	0	0		0	0	0	0	0	0	0	0	0	0	0	0	4.54545		6
39	22/85_2+3_1r	0.21	0	0	0	0	0	0	0	0	0	0	0	0	0		0	0	0	0	0	0	0	0	0	0	0	0	7.5		6
41	22/87_2+3_1r	0.3	0	0	0	0	0	0	0	0	0	0	0	0	0		0	0	0	0	0	0	0	0	0	0	0	0	8.08824		6
42	21/97_2+3_1r	0.29	0	0	0	0	0	0	0	0	0	0	0	0	0		0	0	0	0	0	0	0	0	0	0	0	0	8.95833	+	5
43	21/75_2+3_1r	0.3	0	0	0	0	0	0	0	0	0	0	0	0	0		0	0	0	0	0	0	0	0	0	0	0	0	9.10714		5
48	22/35_2+3_1r	0.21	0	0	0	0	0	0	0	0	0	0	0	0	0		0	0	0	0	0	0	0	0	0	0	0	0	10.2941	+	5
51	21/59_2+3_1r	0.25	0	0	0	0	0	0	0	0	0	0	0	0	0		0	0	0	0	0	0	0	0	0	0	0	0	12.5		5
55	21/18_2+3_1r	0.27	0	0	0	0	0	0	0	0	0	0	0	0	0		0	0	0	0	0	0	0	0	0	0	0	0	14.1667	+	5
59	21/84_2+3_1r	0.2	0	0	0	0	0	0	0	0	0	0	0	0	0		0	0	0	0	0	0	0	0	0	0	0	0	15	+	5
61	21/95_2+3_1r	0.3	0	0	0	0	0	0	0	0	0	0	0	0	0		0	0	0	0	0	0	0	0	0	0	0	0	16.1905		4
62	21/63_2+3_1r	0.3	0	0	0	0	0	0	0	0	0	0	0	0	0		0	0	0	0	0	0	0	0	0	0	0	0	17		4
64	22/41_2+3_1r	0.3	0	0	0	0	0	0	0	0	0	0	0	0	0		0	0	0	0	0	0	0	0	0	0	0	0	18		4
65	22/27_2+3_1r	0.27	0	0	0	0	0	0	0	0	0	0	0	0	0		0	0	0	0	0	0	0	0	0	0	0	0	18.125		4
70	21/9_2+3_1r	0.25	0	0	0	0	0	0	0	0	0	0	0	0	0		0	0	0	0	0	0	0	0	0	0	0	0	20.8333		3
75	22/13_2+3_1r	0.25	0	0	0	0	0	0	0	0	0	0	0	0	0		0	0	0	0	0	0	0	0	0	0	0	0	22		2
81	21/47_2+3_1r	0.21	0	0	0	0	0	0	0	0	0	0	0	0	0		0	0	0	0	0	0	0	0	0	0	0	0	24.6875		2
83 (T)	Teroldego_2+3_1r	0.27	0	0	0	0	0	0	0	0	0	0	0	0	0		0	0	0	0	0	0	0	0	0	0	0	0	26.3095		2
85	22/102_2+3_1r	0.25	0	0	0	0	0	0	0	0	0	0	0	0	0		0	0	0	0	0	0	0	0	0	0	0	0	27.8261		2
87	21/41_2+3_1r	0.25	0	0	0	0	0	0	0	0	0	0	0	0	0		0	0	0	0	0	0	0	0	0	0	0	0	28.8		2
96	22/100_2+3_1r	0.27	0	0	0	0	0	0	0	0	0	0	0	0	0		0	0	0	0	0	0	0	0	0	0	0	0	47.5		1
106	22/2_2+3_1r	0.25	0	0	0	0	0	0	0	0	0	0	0	0	0		0	0	0	0	0	0	0	0	0	0	0	0	n.d.	n.d.	n.d.
