# Supplementary material for: Resistance to Plasmopara viticola in a grapevine segregating population is associated with stilbenoid accumulation and with specific host transcriptional responses
Source: BMC Plant Biol. 2011 Aug 12;11:114. doi: 10.1186/1471-2229-11-114 (PMC3170253; doi:10.1186/1471-2229-11-114)
Supplement: Additional file 3 — List of transcript derived fragments (TDFs) isolated in Merzling and in F1 21/66 after infection with P. viticola by cDNA-AFLP analysis. The file contains a complete list of TDFs showing differential expression, visually estimated by comparing the intensity of the bands in inoculated and control samples of Merzling and F1 21/66. For each TDF is reported: i) the identifier (ID) (1, 2, 3, 4 correspond to A, T, C, G nucleotides used for the selective amplification, BC/BT = BstT0/BstC0, M = Mse0); ii) the GenBank accession number; iii) the expression profile at 12, 24, 48, 96 hpi and at 0 hpmi (C); the abbreviations S, U, D stand for 'the same profile after infection or water-spray treatment', 'up-regulated in infected samples' and 'down-regulated in infected samples', respectively; -- = band not detected due to absence of amplification; iv) the length; v) results of the annotation process: description of a putative function (if available) together with the EST/TC accession numbers, gene and protein accession numbers obtained by blastn/x against EST database at NCBI [70], DFCI Grape Gene Index [71], IASMA Grape Genome database (release 3.0) [72], RefSeq database [73] and UNIPROT database [74]. [file 1471-2229-11-114-S3.XLS]

## Sheet: Foglio 1
List of transcript derived fragments (TDFs) isolated in Merzling and in F1 21/66 after infection with P. viticola by cDNA-AFLP analysis
ID	Accession number	Merzling					F1 21/66					lenght (bp)	TDF annotation
		C	12	24	48	96	C	12	24	48	96		Description	EST Accession number	TC Accession number	e-value (blastn)	Gene Accession number (IASMA Grape Genome database )	e-value (blastn)	Gene Accession number (RefSeq database)	e-value (blastn)	Protein Accession number	e-value (blastx)
													METABOLISM
BC1M11-339	JG391681	S	S	S	S	S	S	S	S	S	U	174	DnaJ-like protein		TC76357	4e-95	twinscan.VV78X275768.5_4	2e-60			P93499_PHAVU	5.4e-29
BC3M11-327	JG391770	S	S	S	S	S	S	S	S	U	S	138	Acid phosphatase (O49855)				twinscan.VV78X226278.9_1	2e-32	GSVIVT00034280001	7e-32	A7P712_VITVI	2e-14
BC1M41-433	JG391884	S	U	S	S	S	S	S	S	S	U	184	Plant lipid transfer/seed storage/trypsin-alpha amylase inhibitor (Q1S3D5)		TC90421	4e-98	twinscan.VV78X190022.5_1	3e-63	GSVIVT00011190001	4e-65	A7R856_VITVI	9e-17
BC1M31-393	JG391934	S	S	S	S	S	S	U	U	S	S	130	Polyubiquitin	EE095566		9e-58	twinscan.VV78X176318.20_6	3e-37			Q9ZSV9_9POAL	2e-10
BT1M33-189	JG391718	S	D	S	S	S	S	D	S	S	S	250	Putative serine carboxypeptidase, partial		TC85731	7e-125	twinscan.VV78X157796.9_1	E-134	GSVIVT00020894001	8e-135	A7PMP3_VITVI	2e-42
BT2M24-150	JG391712	S	S	S	S	S	S	S	U	S	S	193	Glucose-1-phosphate adenylyltransferase		TC73644	2e-103	twinscan.VV78X142100.4_5	9e-104	GSVIVT00029046001	2e-94	A9PF44_POPTR	2e-28
BT1M13-33	JG391914	S	S	S	S	S	S	S	S	S	U	317	GDP-mannose pyrophosphorylase, partial	EE086271		4e-176	twinscan.VV78X135834.21_3	4e-116	GSVIVT00018410001	2e-176	A7PIN5_VITVI	2e-51
BC2M34-411	JG391939	S	S	S	S	S	S	S	S	U	S	165	CER1 (Q9XH51)	NP9521426		1e-72	twinscan.VV78X104175.11_1	8e-73	GSVIVT00010550001	3e-75
BT2M11-53	JG391811	S	U	S	S	S	S	U	S	S	S	38	VacA protein-like, partial		TC79037	1e-13	sim4.VV78X255783.11_11	2e-13	GSVIVT00026165001	2e-13
BC1M23-348	JG391868	S	S	S	S	S	S	U	S	S	S	134	Ribulose 1-5-bisphosphate carboxylase/oxygenase activase 2, partial	CD007818		3e-64	sim4.VV78X174762.6_2	E-27	GSVIVT00024270001	4e-61
BT2M11-48	JG391921	S	S	S	S	S	S	S	S	S	U	313	Putative DnaJ protein (Fragment) (Q6V8R2)	DT011804		7e-175	sim4.VV78X082334.8_1	1e-171	GSVIVT00037613001	7e-173	A7QFY4_VITVI	5e-56
BT4M21-154*	JG391878	S	S	S	D	D	S	S	S	S	S	487	Putative serine carboxypeptidase (Q8VWQ0)		TC89222	0	sim4.VV78X002906.11_1	2e-177	GSVIVT00018113001	0	A5AWV5_VITVI	4e-59
BC1M23-343*	JG391842	S	D	S	S	S	S	D	S	S	S	317	Sigma-like factor precursor, partial		TC87395	0	glimmer.VV79X008733.2_1	5e-168	GSVIVT00006496001	4e-168	A7QTV0_VITVI	9e-52
BC2M11-310	JG391698	S	S	S	S	S	S	S	U	S	S	225	Putative RING protein (Q8H222)		TC74748	2e-122	glimmer.VV78X266716.4_1	5e-87			A5B310_VITVI	1e-28
BC1M31-392	JG391931	S	S	S	S	S	S	U	U	S	S	163	Putative GDSL-motif lipase/acylhydrolase		TC89385	4e-88	glimmer.VV78X263867.8_1	4e-28	GSVIVT00028445001	6e-79	Q9M8Y5_ARATH	2.19e-29
BC1M31-423	JG391815	S	S	S	S	S	S	U	U	S	S	93	Fasciclin-like arabinogalactan protein 10 precursor, partial				glimmer.VV78X255915.8_12	7e-41	GSVIVT00026257001	3e-42	A7PY10_VITVI	8e-08
BT2M44-264	JG391707	S	S	S	S	S	S	S	U	S	S	188	Transketolase, chloroplast precursor, partial		TC77729	6e-94	glimmer.VV78X223856.7_1	3e-94	GSVIVT00038435001	6e-92	A7QGQ5_VITVI	1e-27
BT2M44-262	JG391697	S	S	S	S	S	S	D	D	S	S	342	Putative DNA-directed RNA polymerase Iia	NP9532400		2e-98	glimmer.VV78X222203.3_1	2e-59	GSVIVT00018833001	3e-101	A7QVJ8_VITVI	2e-28
BT2M24-143	JG391817	S	S	S	S	S	S	S	S	S	U	363	E3 ubiquitin-protein ligase ATL31 (Q8LGA5)		TC101906	0	glimmer.VV78X198054.5_2	0	GSVIVT00011451001	2e-139	Q8LGA5_ARATH	3e-38
BC1M44-442	JG391885	S	S	S	S	S	S	U	S	S	S	351	Adenylyl-sulfate reductase precursor, partial		TC77266	2e-175	glimmer.VV78X187480.10_1	1e-175	GSVIVT00002422001	2e-56	A7PX39_VITVI	3e-47
BT3M31-216	JG391777	S	S	S	S	S	S	D	S	S	S	148	Ubiquinone biosynthesis protein COQ4 homolog	CD004247		3e-70	glimmer.VV78X184914.7_2	8e-26			COQ4_ARATH	2.87057e-100
BC2M22-362	JG391682	S	S	S	S	S	S	U	S	S	S	121	Ribulose bisphosphate carboxylase/oxygenase activase, chloroplast precursor (RuBisCO activase) (RA).				glimmer.VV78X174762.6_2	9e-56
BC1M23-386	JG391779	S	S	S	S	S	S	S	D	D	D	449	Ubiquitin ligase protein CIP8 (CIP8)				glimmer.VV78X162630.6_1	0	GSVIVT00014397001	0	A5BX64_VITVI	8e-43
BC2M43-466	JG391843	S	S	S	S	S	S	D	S	S	S	125	Putative prolylcarboxypeptidase-like protein (Q8LFB7)				glimmer.VV78X150219.5_3	6e-54	GSVIVT00022125001	9e-56	A7PQM6_VITVI	8e-13
BC1M22-381	JG391689	S	S	S	S	U	S	S	S	S	S	482	H3 histone		TC83622	0	glimmer.VV78X145441.38_7	3e-112	GSVIVT00008852001	2e-118	H3_VOLCA	3e-21
BT1M13-34	JG391920	S	S	S	S	S	S	S	S	S	U	276	Putative metallothionein-like protein, partial	EE073385		4e-151	glimmer.VV78X133914.18_2	E-109	GSVIVT00027679001	3e-82	Q9M4H3_VITVI	6e-34
BT2M24-152	JG391721	S	S	S	U	U	S	S	S	S	S	135	Proliferating cell nuclear antigen (PCNA) (Cyclin).		TC79779	7e-62	glimmer.VV78X122728.5_2	1e-64	GSVIVT00024178001	3e-62	PCNA_TOBAC	1e-15
BT2M22-128	JG391891	S	S	D	D	--	S	S	D	D	S	536	Beta-amylase enzyme, partial		TC73106	0	glimmer.VV78X120582.5_1	0	GSVIVT00015862001	0	A5AGI9_VITVI	8e-106
BT3M43-284	JG391907	S	S	U	S	S	S	S	U	S	S	188	alpha/beta hydrolase (Q1SED4)		TC86815	6e-103	glimmer.VV78X118296.14_1	2e-98	GSVIVT00019624001	2e-98	A5B7C0_VITVI	2e-25
BC1M22-382	JG391692	S	S	S	S	S	S	D	S	S	S	255	Strictosidine synthase-like protein (Q9SD06)				glimmer.VV78X098631.21_2	1e-97	GSVIVT00004727001	2e-101	A7R4W0_VITVI	3e-26
BC1M14-305	JG391818	S	S	S	S	S	S	U	S	S	S	160	2 OF Fe (II) oxygenase (Q1SGA8)	EE065838		2e-77	glimmer.VV78X086362.10_1	1e-77	GSVIVT00015164001	1e-77	A7NUS8_VITVI	2e-21
BC1M41-459	JG391735	S	S	S	S	S	S	U	S	S	S	488	S-adenosylmethionine decarboxylase proenzyme (EC 4.1.1.50).				glimmer.VV78X084394.32_3	0	GSVIVT00038126001	0	A5AFT0_VITVI	2e-91
BC3M24-375	JG391788	S	D	S	S	S	S	D	S	S	S	402	Putative ripening-related P-450 enzyme		TC95795	0	glimmer.VV78X070618.4_1	2e-140	GSVIVT00026285001	1e-141	A7PY36_VITVI	3e-42
BC1M41-460	JG391882	S	S	S	S	S	S	U	S	S	S	303	Secondary cell wall-related glycosyltransferase family 43 (Q5BMA2)				glimmer.VV78X070573.14_1	4e-82	GSVIVT00023148001	8e-83	A7PSZ6_VITVI	4e-14
BT4M22-170*	JG391757	S	S	S	S	S	S	S	S	S	U	66	Putative UDP-glucose glucosyltransferase (Q6YZQ6)	FC070192		3e-28	glimmer.VV78X058472.24_1	2e-28	GSVIVT00018316001	1e-28
BT2M23-138	JG391850	S	S	S	S	S	S	D	D	S	S	219	F10K1.4 protein (Q9LML6)				glimmer.VV78X052354.5_1	8e-52	GSVIVT00024129001	6e-52	A7NYI1_VITVI	1e-16
BC1M14-302	JG391800	S	D	S	S	S	S	S	S	S	D	421	Chloroplast nucleoid DNA binding protein (Q9LNJ3)		TC75337	0	glimmer.VV78X039912.12_4	0	GSVIVT00008623001	0	A5AKV9_VITVI	3e-67
BC2M23-366*	JG391688	S	--	S	S	S	S	D	D	D	S	162	Short chain dehydrogenase, partial		TC97129	3e-100	glimmer.VV78X035910.5_7	1e-99	GSVIVT00025486001	3e-103	A7PW62_VITVI	1e-28
BT1M24-122	JG391758	S	S	S	S	S	S	S	U	S	S	214	Elongation factor 1-alpha 1	EE083238		8e-112	glimmer.VV78X016110.8_6	E-111		9e-48	Q3LUM5_GOSHI	9.19074e-153
BT3M33-232	JG391895	S	S	S	S	S	S	U	S	S	S	546	Putative GDSL-motif lipase/acylhydrolase, partial		TC72650	0	glimmer.VV78X008999.16_1	0	GSVIVT00026725001	0	A5C4H6_VITVI	6e-94
BT2M24-144	JG391822	S	S	S	S	S	S	D	D	D	D	310	Putative 70 kDa peptidylprolyl isomerase (Q7F1F2 )				fgenesh.VV79X004218.3_1	1e-85	GSVIVT00023305001	6e-93	A7PTC7_VITVI	6e-24
BT2M44-265	JG391710	S	S	S	S	S	S	D	D	S	S	75	Putative glucan endo-1,3-beta-glucosidase 5 precursor				fgenesh.VV78X274740.8_2	2e-27
BC2M31-402	JG391936	S	S	S	S	S	S	S	S	S	U	267	PGPD14 protein (Q570Q0)		TC104392	8e-51	fgenesh.VV78X270712.13_2	1e-47	GSVIVT00022148001	1e-53	A7PQP8_VITVI	4e-12
BT3M33-236	JG391914	S	S	S	S	S	S	S	D	S	S	198	Putative glycosyl transferase (Q9FX74)		TC71551	1e-107	fgenesh.VV78X264825.8_5	1e-99	GSVIVT00014968001	6e-49	A5B604_VITVI	3e-30
BC3M24-376	JG391802	S	S	S	S	S	S	S	S	S	U	334	Putative subtilisin-like protein (Q9LJ20)		TC81870	3e-165	fgenesh.VV78X250233.11_1	3e-166	GSVIVT00033954001	4e-168	A7QAJ2_VITVI	8e-43
BT3M12-12*	JG391747	S	S	S	S	S	S	U	S	S	S	209	Putative iojap protein, partial		TC88397	4e-106	fgenesh.VV78X249932.14_1	4e-50			Q0J0L9_ORYSJ	3e-16
BT2M23-136	JG391845	S	D	S	S	S	S	D	S	S	S	53	Pentatricopeptide repeat-containing protein At1g80270, mitochondrial		TC91629	1e-20	fgenesh.VV78X247803.11_15	7e-21	GSVIVT00000637001	5e-21	Q9C977_ARATH	3.36347e-31
BT1M22-104	JG391825	S	D	S	S	S	S	D	S	S	S	323	Phospholipid/glycerol acyltransferase (Q9MA64)	NP9534298		4e-176	fgenesh.VV78X227158.3_3	5e-168	GSVIVT00022712001	2e-176	A5AD21_VITVI	1e-55
BC3M23-370	JG391729	S	S	S	D	D	S	U	S	S	S	67	Trehalose-phosphate phosphatase		TC78350	1e-24	fgenesh.VV78X219862.4_1	6e-25	GSVIVT00029908001	5e-25	Q8H185_ARATH	4.10078e-89
BT4M14-96	JG391723	S	S	S	S	S	S	S	D	D	D	60	Flavin-containing monooxygenase, putative		TC77272	4e-27	fgenesh.VV78X193114.7_3	3e-26	GSVIVT00023599001	2e-27	Q9FVQ0_ARATH	5.81977e-100
BC1M32-394	JG391734	S	D	S	S	S	S	D	S	S	S	172	Plastid alpha-amylase, partial		TC98431	2e-93	fgenesh.VV78X186175.3_3	1e-68	GSVIVT00028996001	1e-68	A7Q2S3_VITVI	2e-18
BT3M43-282	JG391897	S	S	S	S	S	S	S	S	S	U	513	Gamma-lyase, putative (Q7XCS3)		TC73664	0	fgenesh.VV78X154850.11_5	0	GSVIVT00000520001	0	A7QJ62_VITVI	7e-93
BC1M31-424	JG391820	S	S	S	S	S	S	U	U	S	S	148	Latex plastidic aldolase-like protein				fgenesh.VV78X138544.13_1	3e-31			Q8LL68_HEVBR	0
BC2M14-324	JG391727	S	S	S	S	S	S	U	S	S	S	106	Subtilisin-like protease C1, partial	NP9519430		3e-54	fgenesh.VV78X133995.8_2	4e-52	GSVIVT00018374001	7e-50	A5CA44_VITVI	6e-14
BC2M31-403	JG391940	S	S	S	S	S	S	U	S	S	S	214	Lin0879 protein, partial		TC90735	3e-111	fgenesh.VV78X133878.36_3	1e-66	GSVIVT00024148001	1e-65
BT2M11-49	JG391927	S	S	S	S	S	S	S	S	S	U	305	NADPH quinone oxidoreductase-like protein, partial	EV240138		3e-146	fgenesh.VV78X130333.21_4	8e-56	GSVIVT00013122001	9e-126	A7R2P5_VITVI	6e-16
BT2M21-126	JG391905	S	S	S	S	S	--	--	U	S	S	131	Beta galactosidase 8 precursor				fgenesh.VV78X130333.21_2	1e-64	GSVIVT00012414001	4e-67
BT1M12-30	JG391887	S	S	S	S	S	S	U	S	S	S	53	Hydroxycinnamoyl transferase		TC75543	1e-20	fgenesh.VV78X113766.5_2	2e-18	GSVIVT00025189001	5e-21	Q8GSM7_TOBAC	1.73339e-76
BC1M33-427	JG391668	S	S	S	S	D	S	S	S	S	D	302	similar to electron transporter/ heat shock protein binding, partial		TC78709	3e-171	fgenesh.VV78X107828.17_2	2e-118	GSVIVT00018781001	6e-127	A7PJK9_VITVI	1e-22
BT2M44-261	JG391694	S	S	S	S	S	S	D	S	S	S	180	OJ000126_13.11 protein (Q7XSA5)		TC92020	4e-70	fgenesh.VV78X092653.23_1	2e-83	GSVIVT00037313001	5e-92	A7QF78_VITVI	8e-27
BT1M44-251	JG391908	S	S	S	S	S	S	D	D	S	S	74	Glycosyl transferase family 8 protein (Q2QN55)		TC80684	8e-29	fgenesh.VV78X081942.13_1	7e-28	GSVIVT00018928001	3e-29	A7PJY2_VITVI	2e-05
BT3M43-283	JG391902	S	S	S	S	S	S	S	U	S	S	165	Putative aminopeptidase, partial		TC79990	3e-89	fgenesh.VV78X077994.18_2	2e-89	GSVIVT00000444001	1e-89	A7QIZ0_VITVI	2e-22
BT2M13-70	JG391821	S	U	S	S	S	S	U	S	S	S	363	MGDG synthase type A		TC91372	0	fgenesh.VV78X060375.20_1	0	GSVIVT00032804001	0	A7P671_VITVI	9e-57
BC3M13-329	JG391906	S	U	S	S	S	S	U	S	S	S	558	Magnesium chelatase subunit, partial		TC71649	0	fgenesh.VV78X055578.16_3	0	GSVIVT00025597001	0	A7PWG0_VITVI	1e-75
BT1M13-37	JG391941	S	S	S	S	S	S	S	S	U	U	121	Perchloric acid soluble translation inhibitor protein homolog	EE102238		1e-56	fgenesh.VV78X044672.13_1	3e-28	GSVIVT00027326001		Q84UT6_GENTR	3.1853e-67
BC2M33-408	JG391705	S	S	S	S	S	S	S	S	S	U	79	CPRD49 protein, partial	EC937731		3e-38	fgenesh.VV78X036630.14_2	2e-37	GSVIVT00021507001	3e-36	A7PP46_VITVI	1e-07
BC2M23-364	JG391743	S	--	S	S	S	S	S	S	S	U	464	Serine palmitoyltransferase, partial		TC73243	1e-87	fgenesh.VV78X029948.25_20	0	GSVIVT00037931001	0	A7PA12_VITVI	2e-75
BT3M11-1	JG391883	S	U	S	S	S	S	U	S	S	S	528	S-adenosylmethionine decarboxylase proenzyme		TC103581	0	fgenesh.VV78X014991.8_1	0	GSVIVT00017121001	0	A7PFJ4_VITVI	4e-100
BC3M32-417	JG391725	S	S	S	S	S	S	D	S	S	S	320	Gamma-aminobutyrate transaminase subunit isozyme 3, partial		TC88001	8e-150	fgenesh.VV78X000728.5_3	2e-56	GSVIVT00037592001	1e-112	A7QFW7_VITVI	8e-21
BT2M33-204	JG391794	S	--	S	S	S	S	U	U	S	S	143	Alpha tubulin 1		TC92634	2e-62			GSVIVT00038615001	6e-48	Q5ME66_PSEMZ	1.10584e-88
BC2M32-405	JG391928	S	S	S	S	S	S	U	U	S	S	275	prolin-reach protein 4		TC101721	1e-154			GSVIVT00036060001	7e-108	Q9M7N8_ARATH	3.5e-17
BC1M11-294	JG391872	S	S	S	S	S	S	S	S	S	U	77	Beta-galactosidase - Vitis vinifera (Grape), partial (34%)		TC104745	1e-30
BT2M24-148	JG391836	S	D	S	S	S	S	D	S	S	S	83	Diaminopimelate decarboxylase	EC988563		4e-34					Q9LUL0_ARATH	2.46373e-125
BT2M23-141	JG391739	S	D	S	S	S	S	D	S	S	S	116	Cytokinin dehydrogenase 7								CKX7_ARATH	4.0E-48
BT3M32-228	JG391756	S	S	S	S	S	S	S	U	S	--	151	60S ribosomal protein L21	EE091874		4e-57			GSVIVT00025419001	3e-56	Q9AV87_ORYSA	1.01975e-84
BC2M44-449	JG391789	S	S	S	S	S	S	S	U	U	S	96	Glyoxalase I (EC 4.4.1.5).	EC971169		6e-46			GSVIVT00022177001	3e-27	Q9ZS21_SOYBN	4.32056e-95
BC3M13-332	JG391781	S	S	S	S	S	S	U	U	S	S	217	60S ribosomal protein L12		TC80777	8e-106			GSVIVT00018191001	E-105	Q6RJY1_CAPAN	9.92041e-85
BC3M23-374	JG391746	S	S	S	S	S	S	S	U	S	S	86	Putative 3-isopropylmalate dehydratase large subunit		TC98302	7e-36			GSVIVT00003844001	4e-35	Q6Z702_ORYSA	7.83018e-78
BC2M24-369	JG391838	S	--	S	S	S	S	S	S	S	U	112	Drm3-like protein						GSVIVT00002811001		Q3HVK6_SOLTU	1.32e-25
BC1M41-462	JG391889	S	S	S	S	S	S	U	S	S	S	93	DnaJ protein, putative (At3g13310)		TC87350	4e-44					Q9LTT7_ARATH	1.26474e-28
BT2M44-263	JG391701	S	S	S	S	S	S	D	S	S	S	185	Putative amp-binding protein		TC88314	2e-84					Q9SEY5_ARATH	2.67365e-70
BC3M33-422	JG391875	S	S	S	S	S	S	S	U	S	S	1152	TCP1 protein		TC92237	7e-79					Q8RW43_LUPAL	2.2E-26
BT2M43-258	JG391763	S	S	S	S	S	S	S	U	S	S	136	Putative TPR domain containing protein	EC949520		5e-72					Q60D20_SOLDE	6.93543e-70
BT3M11-9	JG391918	S	D	D	D	D	S	D	D	D	D	63	Putative prolylcarboxypeptidase		TC88845	2e-26					Q8S8L0_ARATH	5.41799e-136
BT2M13-72	JG391830	S	S	S	S	S	S	S	S	S	D	204	Putative nitrilase-associated protein		TC91037	7e-103					Q9LE54_ARATH	7.4e-32
BC2M12-312	JG391684	S	S	S	S	S	S	S	S	S	D	107	Putative 10kd chaperonin (Putative 10kDa chaperonin (CPN10) protein).		TC99904	2e-52					CH10_BRANA	1.72776e-38
BC1M23-345	JG391857	S	D	S	S	S	S	D	S	S	S	173	Protein translation factor SUI1 homolog 1								SUI11_ARATH	9.5E-51
BT3M12-12**	JG391747	S	S	S	S	S	S	U	S	S	S	209	Fiber protein Fb25, partial		TC88397	4e-106
BT3M21-158	JG391929	S	U	S	S	S	S	U	S	S	S	98	DNA helicase-like, partial		TC97372	6e-43
BC2M43-469	JG391854	S	S	S	S	S	S	S	U	S	S	138	4-hydroxy-3-methylbut-2-en-1-yl diphosphate synthase, partial		TC102405	1e-66
BT2M33-206	JG391808	S	--	S	S	S	S	S	U	S	S	114	Cytochrome P450 like_TBP		EC944977	5e-59					O04892_TOBAC	1.1e-17
													TRANSPORT
BC1M23-385	JG391774	S	S	S	S	S	S	S	D	D	D	399	TrkA-N protein				twinscan.VV78X227637.7_2	1e-132
BC2M14-325	JG391732	S	S	S	S	S	S	S	U	S	S	92	Vacuolar ATP synthase 16 kDa proteolipid subunit 1/3/5		TC72355	1e-43	sim4.VV78X249052.7_4	5e-17	GSVIVT00014491001	1e-20	VATL1_ARATH	1.8573e-57
BC2M11-311	JG391704	S	S	S	S	S	S	S	S	S	U	162	Erg-1, partial	EC935353		2e-78	sim4.VV78X205831.6_3	5e-80	GSVIVT00028047001	3e-81	A7Q0H1_VITVI	1e-23
BT4M22-171	JG391724	S	S	S	S	S	S	U	S	S	S	76	Putative ammonium transporter AMT1.1		TC104436	6e-30	glimmer.VV78X236817.7_4	1e-20	GSVIVT00020387001	2e-30	Q9FVI4_LOTJA	2.69203e-58
BT2M12-65	JG391700	S	S	S	S	S	S	S	U	U	U	182	Purine permease, partial		TC86913	1e-88	glimmer.VV78X220820.11_7	1e-50	GSVIVT00015154001	8e-51	A7NUR8_VITVI	2e-13
BT1M12-25	JG391722	S	S	S	--	S	S	U	S	S	S	324	ATP synthase B' chain, chloroplast precursor (P31853)		TC81290	6e-169	glimmer.VV78X217549.32_1	5e-159	GSVIVT00032669001	1e-165	A7P5V0_VITVI	2e-41
BT1M23-109	JG391766	S	S	S	S	S	S	D	D	D	S	226	Putative ATPase protein, partial	EE101262		6e-76	glimmer.VV78X149288.6_4	3e-76	GSVIVT00035468001	2e-76	A5BL17_VITVI	6e-26
BT2M32-198	JG391717	S	S	S	S	S	S	S	U	U	U	343	ADP ribosylation factor 002		TC95909	0	glimmer.VV78X133281.14_15	2e-63	GSVIVT00022555001	3e-61	ARF2_ORYSJ	2e-17
BT2M21-127	JG391911	S	S	S	S	S	--	--	S	S	U	55	Equilibrative nucleoside transporter 1 (Q4W6L4)				glimmer.VV78X089690.8_13	7e-18	GSVIVT00028836001	5e-18
BC3M44-457	JG391840	S	D	S	S	S	S	S	S	S	S	245	Fe(II) transport protein 3, chloroplast precursor (Q56XS7)		TC86949	2e-134	glimmer.VV78X079628.8_1	4e-131	GSVIVT00032208001	1e-93	A5BPW9_VITVI	5e-21
BC3M32-418	JG391730	S	D	S	S	S	S	D	S	S	S	376	Shaker-like potassium channel (Q9FS92)	NP9538996		6e-80	fgenesh.VV78X198088.12_1	8e-78	GSVIVT00016959001	2e-87	A7PF93_VITVI	1e-25
BC3M44-458	JG391844	S	S	S	S	S	S	U	S	S	S	153	ABC transporter-like protein (Q8RZ63)		TC92033	3e-73	fgenesh.VV78X138940.44_1	3e-66	GSVIVT00010471001	2e-48	A7QZ29_VITVI	5e-12
BT2M23-139	JG391855	S	S	S	S	S	S	U	S	S	S	156	Nitrate transporter NTL1 (Q9FM20)		TC96414	1e-72	fgenesh.VV78X125273.8_4	1e-77	GSVIVT00000089001	1e-77	A7QI45_VITVI	4e-13
BC2M22-359	JG391807	S	U	S	S	S	S	U	U	U	S	230	Sulfate transporter AST91 from Arabidopsis thaliana (SUT33)		TC92805	4e-123	fgenesh.VV78X078650.7_3	9e-58	GSVIVT00030503001	3e-97	A5BL09_VITVI	4e-21
BT2M24-147	JG391835	S	U	S	S	S	S	U	S	S	S	233	Putative sorbitol transporter (Q84QH3)		TC76504	4e-129	fgenesh.VV78X059553.16_5	2e-129	GSVIVT00036419001	2e-129	A7P942_VITVI	6e-24
BT3M44-286	JG391677	S	S	S	S	S	S	S	S	U	S	127	T25K16.18		TC82254	1e-56			GSVIVT00000519001	5e-51	Q9MAL6_ARATH	9.85822e-24
BC1M12-298	JG391938	S	S	S	S	S	S	U	S	S	S	129	Rieske iron-sulfur protein Tic55 precursor		TC75291	4e-60			GSVIVT00032812001	4e-67	O49931_PEA	2.78781e-91
BC1M12-295	JG391923	S	S	S	S	S	S	D	S	S	S	267	Heavy metal transport/detoxification protein; Harpin-induced 1		TC79248	2e-147					Q1SX88_MEDTR	1.2e-65
BT2M31-194	JG391720	S	S	S	S	S	S	U	U	S	S	128	Cation-transporting P-type ATpase with 11 or more transmembrane domains, partial		TC86819	3e-64
BT2M42-252	JG391671	S	U	S	S	S	S	S	U	U	S	161	ATPase alpha subunit	CB344245		3e-80			GSVIVT00035586001	6e-76	ATPA_VITVI	7e-20
BC1M22-383	JG391695	S	S	S	S	S	S	U	U	S	S	95	Pherophorin-dz1 protein precursor, partial		TC101659	1e-10
													SIGNAL TRANSDUCTION
BT1M21-101	JG391900	S	U	U	S	S	S	S	S	S	U	141	Putative receptor serine/threonine kinase PR5K (Q9FTF3)		TC102332	3e-55	twinscan.VV78X108337.9_3	8e-54	GSVIVT00010233001	4e-58	A7R7U8_VITVI	2e-16
BT1M13-36	JG391933	S	S	S	S	S	S	S	S	S	U	118	At2g38090: Putative MYB family transcription factor				glimmer.VV79X009893.3_9	5e-48
BT4M21-161*	JG391685	S	S	S	S	S	S	D	S	S	S	141	Protein phosphatase 2C				glimmer.VV78X249214.9_4	1e-49	GSVIVT00018423001	3e-46	Q9M3V1_FAGSY	3.73592e-62
BT3M12-10	JG391869	S	S	S	S	S	S	S	S	S	U	264	Putative receptor serine/threonine kinase PR5K (Q9ATQ4)	NP9538971		2e-144	glimmer.VV78X233360.11_2	8e-145	GSVIVT00013637001	6e-145	A5BHS2_VITVI	7e-44
BC2M11-308	JG391828	S	S	S	S	S	S	U	S	S	S	382	Lateral organ boundaries-like 1 (Fragment) (Q4VPE9)	EE082434		8e-175	glimmer.VV78X218649.10_7	1e-172	GSVIVT00029332001	8e-173	A7Q3L4_VITVI	5e-47
BC2M31-401	JG391930	S	S	S	S	S	S	U	S	S	S	53	BPF-1 protein	EC924627		5e-23	glimmer.VV78X157260.5_5	3e-23	GSVIVT00018467001	2e-23	Q08707_PETCR	1.96926e-74
BC1M21-380	JG391924	S	S	S	S	S	S	S	S	S	U	105	NAC domain protein, partial		TC87597	1e-47	glimmer.VV78X127727.49_1	9e-50	GSVIVT00019287001	2e-47	A7PKR5_VITVI	7e-12
BT4M13-89	JG391856	S	U	S	S	S	S	U	S	S	S	234	Putative squamosa promoter-binding protein (Q4U4H2)		TC76241	4e-123	glimmer.VV78X100652.6_2	1e-78	GSVIVT00003071001	1e-78	A5BEG9_VITVI	2e-13
BT3M32-222	JG391726	S	S	S	S	S	S	D	D	D	--	368	Calmodulin		TC76474	0	glimmer.VV78X065841.26_3	0	GSVIVT00017337001	4e-70	CALM_SPIOL	2e-55
BT2M33-203	JG391787	S	--	S	S	S	S	U	S	S	S	448	Putative phosphatase, partial		TC78593	0	glimmer.VV78X057671.32_3	2e-122	GSVIVT00034198001	0	A7P6T8_VITVI	2e-56
BT1M24-119	JG391871	S	S	S	S	S	S	U	U	S	S	212	Cyclase	DQ336281		1e-110	glimmer.VV78X016110.8_6	7e-111	GSVIVT00036644001	2e-51	Q2I313_9ROSI	8e-27
BT3M34-240	JG391849	S	D	S	S	--	S	S	S	S	S	74	Putative DNA binding protein		TC87641	2e-35	fgenesh.VV79X001227.5_6	3e-27	GSVIVT00038856001	9e-36	Q9LKG4_ATRHO	1.53949e-171
BT2M31-192	JG391709	S	S	S	S	S	S	D	D	S	S	124	Receptor-like protein kinase-like (Q5Z9P3)				fgenesh.VV78X275630.8_3	5e-58	GSVIVT00014410001	2e-59	A7NSU5_VITVI	6e-14
BT2M24-145	JG391826	S	S	S	S	S	S	S	S	U	U	256	Leaf senescence-associated receptor-like protein kinase (Q9FUU9)	NP9522512		4e-142	fgenesh.VV78X255341.2_1	7e-136	GSVIVT00034264001	2e-142	A7P6Z8_VITVI	4e-42
BT2M14-75	JG391858	S	S	S	S	S	S	S	S	U	S	271	Putative bHLH transcription factor (Q5N802)	NP9534308		3e-152	fgenesh.VV78X197056.9_2	1e-152	GSVIVT00031646001	1e-152	A7Q723_VITVI	5e-45
BC1M41-435	JG391893	S	S	S	S	U	S	U	U	U	S	155	TGF-beta receptor type I/II extracellular region				fgenesh.VV78X196164.19_4	1e-83
BC3M23-371	JG391733	S	S	S	S	S	S	S	S	S	U	70	DNA-binding protein 4 [Fragment]		TC71501	1e-21	fgenesh.VV78X183642.29_7	6e-22	GSVIVT00037501001	5e-22	Q9M6E0_TOBAC	8.5e-39
BT4M24-179	JG391873	S	S	S	S	S	S	D	S	S	S	269	Protein tyrosine phosphatase (Q93X44)		TC91588	4e-151	fgenesh.VV78X168495.10_2	2e-130	GSVIVT00018076001	2e-129	A7PHU3_VITVI	4e-40
BC2M13-314	JG391748	S	S	S	S	S	S	U	S	S	S	471	Transcription factor TINY (Q9LNJ6)	EC980401		4e-94	fgenesh.VV78X138874.11_2	0	GSVIVT00008628001	0	A7QWF0_VITVI	1e-76
BT1M23-113	JG391937	S	S	S	S	S	S	S	S	U	U	73	S-receptor kinase related protein (Q05969)	EC927292		3e-22	fgenesh.VV78X068378.11_2	6e-10	GSVIVT00010175001	7e-12
BC1M11-291	JG391861	S	S	S	S	S	S	U	S	S	S	253	YABBY-like transcription factor GRAMINIFOLIA, partial		TC86201	4e-105	fgenesh.VV78X023826.39_1	2e-93	GSVIVT00026383001	1e-93	A7PYC2_VITVI	1e-26
BT1M24-118	JG391867	S	D	S	S	S	S	D	S	S	S	222	Putatice receptor protein kinase-like (Q8GZ99)		TC80277	1e-116	fgenesh.VV78X020791.15_2	2e-98	GSVIVT00035379001	2e-98	A7QCF9_VITVI	4e-14
BC1M31-390	JG391919	S	D	S	S	S	S	D	S	S	S	215	Glutamate receptor 3.7 precursor, partial		TC85494	6e-119	fgenesh.VV78X013150.8_2	5e-93	GSVIVT00026033001	2e-95	A7PXG8_VITVI	8e-26
BT3M11-2	JG391888	S	S	S	S	S	S	S	S	S	U	153	Transcription initiation factor IIB-2						GSVIVT00025627001	5e-24	TF2B2_ARATH	1.8e-52
BT2M12-62	JG391683	S	U	S	S	S	S	U	S	S	S	65	Similarity to SGP1 monomeric G-protein; GTPase (Monomeric G-protein)	EC963801		1e-27					Q9LSZ4_ARATH	1.21982e-82
BT4M22-164*	JG391860	S	S	S	S	S	S	S	S	S	U	284	Regulatory protein LuxR:Tetratricopeptide TPR_4, partial		TC93231	7e-150
BC3M11-328	JG391775	S	U	U	S	S	S	S	U	U	U	71	Putative WRKY4 transcription factor	EV238545		1e-33					Q6RZW9_VITAE	3.88818e-77
BT2M14-78	JG391865	S	U	S	S	S	S	U	S	S	S	152	Putative receptor-like protein kinase RLPK1 [Fragment]	EV230864		2e-56			GSVIVT00027877001	2e-75	Q8VWW7_SOYBN	4.27327e-62
BC1M11-292	JG391864	S	S	S	S	S	S	U	S	S	S	137	Putative bHLH transcription factor, partial		TC80363	1e-69	fgenesh.VV78X016981.6_3	1e-36	GSVIVT00016258001	2e-66
BC2M43-467	JG391846	S	S	S	S	S	S	S	U	S	S	122	Calcium-dependent protein kinase CDPK1444, partial		TC79194	9e-61			GSVIVT00036780001	1e-57
BT4M21-157*	JG391894	S	S	S	S	S	S	D	D	D	D	174	GmCK2p		TC94243	2e-87			GSVIVT00008974001	1e-86	Q42810_SOYBN	2.35534e-133
BT2M11-52	JG391803	S	U	S	S	S	S	U	S	S	S	95	Putative serine/threonine kinase GDBrPK (Fragment).		TC83551	3e-41			GSVIVT00015191001	2e-40	Q9FVI7_VITVI	3.16621e-180
BT1M13-32	JG391913	S	S	S	S	S	S	S	S	S	U	341	NAC domain protein NAC1		TC78586	0			GSVIVT00036931001	3e-178	A7QEA8_VITVI	1e-57
													PHOTOSYNTHESIS
BC2M24-368*	JG391834	S	--	S	S	S	S	S	U	U	U	1051	Cytochrome P450 monooxygenase (Q9SML2)	NP9539478		1e-92	glimmer.VV78X220848.4_3	2e-117	GSVIVT00013449001	2e-117	A7R348_VITVI	2e-35
BC1M33-399	JG391799	S	S	S	S	S	S	D	D	S	S	180	Cytochrome P450 82A4 (C82A4)				glimmer.VV78X211407.11_6	2e-98	GSVIVT00014716001	1e-98	A7NTL8_VITVI	2e-27
BT2M31-193	JG391714	S	U	S	S	S	S	U	S	S	S	1253	Putative chloroplast chlorophyll a/b binding protein [Fragment]		TC84281	1e-117	glimmer.VV78X166167.13_2	2e-117	GSVIVT00027936001	7e-117	A9CSG0_9MAGN	5e-33
BT2M31-191	JG391708	S	S	S	S	S	S	U	S	S	S	298	Chlorophyll a/b binding protein		TC84281	4e-167	glimmer.VV78X166167.13_2	2e-167	GSVIVT00027936001	6e-167	A5C4U9_VITVI	4e-50
BC3M43-453	JG391764	S	S	S	S	S	S	S	U	S	S	164	Chlorophyll a/b binding protein (Q41424)	CF607132		3e-80	fgenesh.VV78X216174.29_3	9e-82	GSVIVT00028191001	4e-83	A7Q0V3_VITVI	5e-24
BT2M43-256	JG391760	S	S	S	S	S	S	U	S	S	S	365	Chlorophyll A/B binding protein precursor		TC73356	0	fgenesh.VV78X207753.10_1	0	GSVIVT00003413001	0	Q1EPK5_MUSAC	1e-58
BC1M24-351*	JG391673	S	S	S	S	S	S	U	U	S	S	234	Chloroplast chlorophyll a-b binding protein, partial		TC93431	9e-126	fgenesh.VV78X126553.12_2	2e-126	GSVIVT00027591001	2e-126	A7P1F1_VITVI	2e-34
BT4M12-86	JG391827	S	U	S	S	S	S	U	S	S	S	187	Phytochrome A-associated F-box protein (EID1)		TC79687	4e-95	fgenesh.VV78X030354.12_3	2e-52	GSVIVT00027993001	1e-52	A7Q0C0_VITVI	7e-14
BT2M12-57	JG391797	S	S	S	S	S	S	D	S	S	S	405	similar to GIGANTEA {Arabidopsis thaliana}, partial		TC75660	0	fgenesh.VV78X021580.32_1	0	GSVIVT00008956001	0	A5C4A8_VITVI	2e-71
BC1M13-301	JG391755	S	U	S	S	S	S	S	S	S	S	123	similar to PIF4 (PHYTOCHROME INTERACTING FACTOR 4); DNA binding {Arabidopsis thaliana}, partial	CF518691		9e-64			GSVIVT00018844001	5e-51
BC3M24-377	JG391809	S	U	S	S	S	S	U	S	S	S	241	Ribulose bisphosphate carboxylase/oxygenase activase, chloroplast precursor (RuBisCO activase) (RA).		TC97098	5e-129	sim4.VV78X024334.9_3	1e-31			Q19RP2_9MAGN	1.8e-20
BC1M12-296	JG391932	S	S	S	S	S	S	U	U	S	S	100	Photosystem II thylakoid membrane protein		TC71404	4e-44			GSVIVT00018375001	2e-43	Q6LDZ6_SOYBN	8.75168e-09
BC3M33-421	JG391870	S	S	S	S	S	S	U	U	S	S	105	Photosystem II CP43 protein [Fragment]		TC104691	2e-49			GSVIVT00035264001	3e-49	Q6EYA2_CORMA	6e-13
BT4M21-162*	JG391879	S	S	S	S	S	S	U	S	S	S	95	Photosystem II 5 kDa protein, chloroplast precursor		TC100763	1e-40			GSVIVT00028773001	2e-37	PST2_GOSHI	5.7e-25
BC3M23-372	JG391737	S	S	S	S	S	S	S	U	S	S	112	NADH-plastoquinone oxidoreductase subunit K		TC80695	8e-58					QOZJ16_VITVI	5.2e-150
BC2M13-318	JG391761	S	D	S	S	S	S	D	S	S	S	120	Cytochrome b (Fragment), partial		TC78321	5e-56	twinscan.VV78X233226.4_2	2e-53	GSVIVT00001317001	2e-56	A7QKW9_VITVI	1e-14
													RESPONSE TO STIMULUS
BC1M33-397	JG391784	S	U	S	S	S	S	U	S	S	S	286	PVR3-like protein (Q8H286)		TC91726	3e-146	twinscan.VV78X190022.5_1	1e-57	GSVIVT00011190001	1e-59	A7R856_VITVI	1e-09
BC2M43-465	JG391839	S	D	S	S	S	S	D	S	S	S	302	Copper-containing amine oxidase [Fragment], partial		TC75090	1e-170	twinscan.VV78X119502.7_1	8e-170	GSVIVT00001079001	4e-171	A7QKE1_VITVI	5e-55
BC1M33-398	JG391793	S	S	U	S	S	S	S	S	U	S	260	Sulfiredoxin-like protein		TC90635	1e-138	twinscan.VV78X008534.34_5	9e-80	GSVIVT00030152001	4e-75	Q45GC6_ORYSJ	7e-23
BC2M11-309	JG391833	S	S	S	S	S	S	U	S	S	S	309	Putative relA/spoT homologous protein RSH2, partial		TC89751	1e-163	sim4.VV78X166085.5_1	3e-92	GSVIVT00014050001	6e-93	A7PBD6_VITVI	2e-25
BC1M24-350	JG391935	S	S	S	S	S	S	D	S	S	S	425	Neoxanthin cleavage enzyme-like protein, partial		TC81097	0	glimmer.VV78X260144.22_4	0	GSVIVT00001163001	0	A7QKL0_VITVI	2e-77
BT3M21-155	JG391917	S	S	S	S	S	S	S	D	D	D	192	UVB-resistance protein UVR8, partial		TC102359	1e-91	glimmer.VV78X255783.11_5	1e-78	GSVIVT00026169001	3e-81	A7PXT7_VITVI	2e-21
BC2M13-315	JG391752	S	S	S	S	S	S	S	U	S	S	261	Catalase		TC71527	9e-143	glimmer.VV78X186369.3_2	5e-143	GSVIVT00004081001	4e-146	A7R407_VITVI	7e-47
BT4M23-173	JG391798	S	S	S	S	S	S	U	S	S	S	179	DT-related protein, partial	EE093756		1e-97	glimmer.VV78X155964.49_2	8e-98	GSVIVT00000664001	6e-98	A7QJJ5_VITVI	3e-28
BC2M34-412	JG391666	S	S	S	S	S	S	S	U	S	S	142	Putative ethylene response factor 5		TC75702	3e-73	glimmer.VV78X142339.4_1	7e-70	GSVIVT00009539001	8e-69	Q6RZW7_VITAE	7e-12
BC1M42-441	JG391853	S	S	S	S	S	S	D	D	S	--	422	18.2 kDa class I heat shock protein, partial		TC99805	0	glimmer.VV78X068226.6_1	1e-166	GSVIVT00018363001	5e-162	A7PIJ1_VITVI	4e-22
BC1M23-347	JG391863	S	S	S	S	S	S	S	U	S	S	111	CDSP32 protein, partial		TC97834	3e-57	glimmer.VV78X013557.31_3	2e-57	GSVIVT00015512001	1e-57	A7NVP1_VITVI	7e-14
BT3M12-11	JG391877	S	S	S	S	S	S	S	U	S	S	177	Early-responsive to dehydration stress protein (Q3ZDK3)	EC962134		8e-90	fgenesh.VV78X085554.18_2	4e-84	GSVIVT00028360001	1e-92	A7Q193_VITVI	3e-24
BT4M13-90	JG391728	S	S	S	S	S	S	S	U	S	S	332	Thioredoxin peroxidase, partial		TC81349	4e-173	fgenesh.VV78X052750.31_6	1e-175	GSVIVT00021525001	8e-176	A7PP61_VITVI	3e-51
BC1M11-338	JG391676	S	U	S	S	S	S	U	S	S	S	55	Peroxidase precursor	2e-22	TC56380						Q07446_LYCES	2.45481e-102
BT4M21-155*	JG391786	S	U	S	S	S	S	U	S	S	S	235	UVB-resistance protein UVR (Q9FN03 )		TC103263	2e-100	fgenesh.VV78X075230.4_1	3e-26	GSVIVT00019292001	1e-68	A7PKR9_VITVI	3e-16
BT3M32-225	JG391742	S	S	S	S	S	S	U	U	S	--	255	MLP-like protein 423, partial				glimmer.VV78X074822.8_3	4e-78	GSVIVT00028882001	3e-76	A5BJD9_VITVI	2e-20
BT3M41-270	JG391672	S	U	S	S	S	S	U	S	S	S	198	Catalase isozyme 1 (EC 1.11.1.6).	EC953822		7e-109	sim4.VV78X211997.9_1	9e-45	GSVIVT00002880001	E-108	CATA1_GOSHI	0
													DEFENSE RESPONSE
BT1M14-41	JG391699	S	S	S	S	S	S	D	D	D	D	176	phase-change related protein precursor	EE070197		3e-95	glimmer.VV78X154025.18_1	7e-89	GSVIVT00027242001	5e-89	Q9M435_QUERO	2.1e-18
BT3M34-239	JG391691	S	S	S	S	--	S	S	S	D	D	187	Beta-1,3 glucanase precursor (EC 3.2.1.39).		TC82531	4e-98	glimmer.VV78X148227.11_4	2e-42			Q9M4A9_PEA	3.55369e-128
BC2M23-365	JG391750	S	--	S	S	S	S	D	D	D	S	249	Beta-1,3-glucanase, partial	EC945885		3e-130	glimmer.VV78X072327.41_1	2e-130	GSVIVT00022223001	1e-130	A7PQW3_VITVI	1e-26
BT1M23-108	JG391762	S	S	S	S	S	S	S	U	S	S	310	CTV.2, partial		TC99941	6e-169	fgenesh.VV78X245704.5_1	1e-128	GSVIVT00003228001	7e-136	A7QQ63_VITVI	1e-41
BC3M13-331	JG391776	S	S	S	S	S	S	D	S	S	S	297	Verticillium wilt disease resistance protein Ve2 (Q93V91)				glimmer.VV78X002093.5_1	4e-29	GSVIVT00018493001	E-58	A7QKX8_VITVI	5e-28
BT2M22-131	JG391767	S	S	S	S	--	S	D	S	S	S	158	CR9 protein		TC92174	4e-54					Q39636_CUCSA	2.02763e-33
BT3M41-271	JG391675	S	S	S	S	S	S	S	U	S	S	147	Ethylene-responsive transcription factor 3		TC88759	3e-76			GSVIVT00025959001	2e-75	ERF3_ARATH	1.3e-48
BC1M33-426	JG391665	S	S	S	S	S	S	S	U	S	S	439	ACR toxin-sensitivity inducing protein (Q8SKU1)						GSVIVT00023317001	2e-84	A7PTD9_VITVI	4e-26
													SECONDARY METABOLISM
BT3M34-238	JG391687	S	S	S	S	--	S	S	U	S	S	260	UDP-glucuronosyltransferase		TC79368	8e-134	glimmer.VV78X028377.30_1	3e-141	GSVIVT00015210001	2e-141	A7NUW7_VITVI	6e-43
BT4M12-88	JG391837	S	U	S	S	S	S	U	S	S	S	86	P-coumaroyl shikimate 3'-hydroxylase isoform 1, partial		TC99286	7e-36	glimmer.VV79X004218.3_3	4e-11	GSVIVT00023306001	3e-36	A7PTC8_VITVI	5e-05
BT1M13-35	JG391926	S	S	S	S	S	S	D	D	S	S	151	WD40 protein				glimmer.VV78X253606.15_2	1e-73
BC1M23-387	JG391783	S	D	S	S	S	S	D	S	S	S	226	Putative UDP-rhamnose:rhamnosyltransferase, partial		TC85774	5e-126	glimmer.VV78X216953.7_3	9e-126	GSVIVT00011809001	7e-126	A7R171_VITVI	1e-38
BT4M21-156*	JG391702	S	S	S	S	S	S	U	S	S	S	209	Solanesyl diphosphate synthase 1, partial		TC72693	3e-108	glimmer.VV78X110724.12_3	4e-75	GSVIVT00027948001	1e-108	A7P2A9_VITVI	3e-29
BC3M43-454	JG391769	S	S	S	S	S	S	D	D	S	S	161	Flavonoid 3', 5'-hydroxylase-like protein (Q9STI0)		TC94319	3e-80	glimmer.VV78X079243.7_3	2e-79	GSVIVT00010332001	1e-80	A7QYU5_VITVI	5e-20
BT2M14-76	JG391862	S	S	S	S	--	S	S	D	D	D	272	Flavonol synthase, complete		TC71437	2e-150	fgenesh.VV78X194572.5_1	3e-95	GSVIVT00015343001	2e-95	Q2PHJ7_VITVI	3e-27
BC3M42-452	JG391778	S	S	S	D	D	S	S	S	S	S	130	Calchone and stilbene synthase				fgenesh.VV78X165120.3_1	1e-08
BT4M22-168*	JG391780	S	S	S	S	S	S	U	U	S	S	157	Flavonone-3-hydroxylase	EC934702		2e-62	glimmer.VV78X231984.2_2	1e-18			FL3H_VITVI	1.17865e-41
													BIOLOGICAL PROCESS UNKOWN
BT1M23-110	JG391925	S	S	S	S	S	S	S	S	S	U	232	Putative uncharacterized, partial		TC71964	4e-129	twinscan.VV78X235801.17_6	E-126
BT1M31-464	JG391768	S	S	S	S	S	S	D	D	D	D	81	Hypotetical protein (O23227)				twinscan.VV78X107551.17_7	3e-33	GSVIVT00024905001	3e-33	A7PUS8_VITVI	3e-06
BC1M41-431	JG391874	S	S	S	S	U	S	U	U	U	S	416	Expressed protein				twinscan.VV78X090221.4_1	2e-45
BC1M41-432	JG391880	S	S	S	S	U	S	U	U	U	S	179	Expressed protein				twinscan.VV78X059533.5_1	6e-95	GSVIVT00018852001	2e-82	A7PJS1_VITVI	7e-22
BC3M13-334	JG391792	S	S	S	S	S	S	S	U	S	S	133	Expressed protein		TC98300	3e-70	sim4.VV78X156491.3_2	2e-26
BC2M21-356	JG391816	S	U	S	S	S	S	U	S	S	S	91	Hypothetical protein AT4g09350, partial	EC945431		2e-36	glimmer.VV78X183904.5_2	2e-22	GSVIVT00038657001	8e-37	A5CA95_VITVI	2e-06
BT2M23-135	JG391841	S	U	S	S	S	S	U	S	S	S	286	Hypothetical protein OSJNBa0007M04.29, partial		TC78224	5e-154	glimmer.VV78X168063.9_2	4e-153	GSVIVT00030230001	2e-154	A7P2Y2_VITVI	2e-42
BC3M14-337	JG391782	S	S	S	S	S	S	S	U	U	U	117	Expressed protein	EC943750		8e-52	glimmer.VV78X166400.20_13	5e-51
BC1M14-304	JG391814	S	S	S	S	S	S	U	U	U	U	145	Expressed protein				glimmer.VV78X165229.5_1	5e-73
BC1M14-303	JG391806	S	S	S	S	S	S	U	U	U	U	143	Putative uncharacterized protein At2g30510				glimmer.VV78X165229.5_1	8e-72
BT1M24-120	JG391749	S	S	S	S	S	S	U	S	S	S	195	Hypothetical protein At1g64980 (Q9XIP8)		TC78509	4e-101	glimmer.VV78X163354.7_2	1e-96	GSVIVT00013956001	1e-96	A7PB58_VITVI	2e-24
BC1M41-437	JG391903	S	S	S	S	U	S	U	U	U	S	118	Expressed protein				glimmer.VV78X158110.52_2	2e-44
BT3M41-272	JG391679	S	D	S	S	S	S	D	S	S	S	148	Hypothetical protein At3g32930, partial	EE067613		4e-79	glimmer.VV78X147076.10_6	7e-76	GSVIVT00024750001	1e-79	A7P034_VITVI	2e-21
BT3M34-241	JG391852	S	D	S	S	--	S	S	S	S	S	115	Expressed protein (Q9LK58)		TC72937	3e-57	glimmer.VV78X141930.15_1	2e-57	GSVIVT00008425001	2e-50	A5B8D6_VITVI	3e-14
BC1M23-343	JG391848	S	D	S	S	S	S	D	S	S	S	385	Expressed protein, partial		TC87395	0	glimmer.VV78X138544.13_4	3e-99	GSVIVT00035962001	4e-104	A7P7Y2_VITVI	5e-29
BT4M22-163*	JG391669	S	U	S	S	S	S	U	S	S	S	348	Hypothetical protein At5g58600 (Q9LUZ6)		TC97144	0	glimmer.VV78X111541.16_3	2e-41	GSVIVT00024075001	1e-41	A7NYD3_VITVI	3e-10
BT2M32-201	JG391741	S	U	S	S	S	S	U	S	S	S	97	Uncharacterized protein At4g15248.1, partial		TC85478	5e-40	glimmer.VV78X088054.4_4	8e-28
BT4M23-172	JG391791	S	S	S	S	S	S	S	D	D	D	355	Hypotetical protein, partial		TC102900	4e-164	glimmer.VV78X071254.6_1	1e-159			A5CAT1_VITVI	4e-52
BT2M12-58	JG391804	S	U	S	S	S	S	U	S	S	S	357	Hypothetical protein F10M23.370, partial		TC83141	2e-166	glimmer.VV78X060741.13_2	5e-156	GSVIVT00027351001	3e-157	A7P0T2_VITVI	8e-43
BT4M24-180	JG391751	S	S	S	S	S	S	D	S	S	S	227	Hypothetical protein At4g27450, partial	EC927369		4e-117	glimmer.VV78X058295.10_5	2e-117	GSVIVT00027636001	6e-120	A7P1J2_VITVI	1e-37
BT3M31-215	JG391771	S	S	S	S	S	S	S	D	S	S	186	Protein At5g19400, partial		TC100634	1e-101	glimmer.VV78X056067.45_1	3e-38
BT3M33-235	JG391910	S	D	S	S	S	S	S	D	S	S	382	Hypothetical protein T31K7.4 (Q9FGE4)		TC81301	0	glimmer.VV78X045984.11_12	0	GSVIVT00037167001	0	A7QEV1_VITVI	2e-56
BC2M23-366	JG391753	S	--	S	S	S	S	S	S	S	U	162	Expressed protein	CF604870		8e-47	glimmer.VV78X045400.10_1	4e-28
BT4M23-175	JG391813	S	S	S	S	S	S	U	U	S	S	211	Hypothetical protein, partial		TC90139	1e-116	glimmer.VV78X024535.5_2	3e-48			A5AW39_VITVI	1e-23
BT2M11-47	JG391916	S	S	S	S	S	S	S	S	U	U	497	Hypothetical protein (Q9LEN5)		TC80902	0	fgenesh.VV78X274097.12_2	0	GSVIVT00001819001	0	A7QLX0_VITVI	5e-82
BC2M21-354	JG391805	S	D	S	S	S	S	D	D	S	S	177	Hypothetical protein F2P9.15 (Q9C9B9)				fgenesh.VV78X242461.8_1	3e-94	GSVIVT00017571001	9e-97	A7PGI4_VITVI	1e-26
BT4M12-85	JG391823	S	U	S	S	S	S	U	S	S	S	123	Emb|CAB89401.1 (AT5g65380/MNA5_11)	NP9535774		9e-58	fgenesh.VV78X219446.15_3	7e-57	GSVIVT00011453001	4e-58	Q9FKQ1_ARATH	2.21409e-100
BT4M12-84	JG391819	S	U	S	S	S	S	U	S	S	S	336	Protein At5g20380, partial	CB342681		5e-179	fgenesh.VV78X215203.37_2	8e-47	GSVIVT00006397001	5e-143	A7QTL5_VITVI	1e-41
BT2M11-50	JG391790	S	S	S	S	S	S	S	S	U	S	151	Putative uncharacterized protein		TC80313	6e-81	fgenesh.VV78X208057.28_1	1e-33
BT3M11-4	JG391896	S	S	S	S	S	S	S	S	U	U	68	Hypothetical protein At5g18980, partial		TC73164	8e-32	fgenesh.VV78X201350.3_2	4e-32	GSVIVT00019883001	3e-32
BT4M22-167*	JG391876	S	S	S	S	S	S	U	S	S	S	197	Hypothetical protein T20L15_10		TC81596	6e-100	fgenesh.VV78X198057.23_3	4e-28			Q9LZX2_ARATH	9.78644e-41
BT2M12-61	JG391680	S	S	S	D	D	S	S	S	S	S	334	Expressed protein	EC941010		0	fgenesh.VV78X162916.8_2	4e-73	GSVIVT00026873001	3e-73	A7PZG7_VITVI	8e-18
BT3M11-8	JG391912	S	U	S	S	S	S	U	S	S	S	124	Expressed protein				fgenesh.VV78X160705.5_1	3e-31
BC3M14-335	JG391772	S	S	S	S	S	S	U	S	S	S	370	Expressed protein (At2g42750/F7D19.25) (DNAJ heat shock N-terminal domain-containing protein) (O82167)	CB922253		2e-169	fgenesh.VV78X139062.17_1	1e-138	GSVIVT00015770001	2e-139	A7PC94_VITVI	5e-31
BT2M12-59	JG391812	S	U	S	S	S	S	U	S	S	S	379	Expressed protein (ACI112, partial)		TC85926	0	fgenesh.VV78X131842.4_1	1e-101			A5AHF4_VITVI	6e-13
BT3M31-218	JG391785	S	U	S	S	S	S	S	S	S	S	100	unknown protein {Arabidopsis thaliana}, partial		TC89995	1e-50	fgenesh.VV78X124714.9_4	5e-51	GSVIVT00038026001	4e-51	A7PA98_VITVI	6e-13
BC3M33-420	JG391866	S	S	S	S	S	S	U	U	S	S	218	Putative uncharacterized protein				fgenesh.VV78X085836.20_1	3e-82			A5C245_VITVI	2e-15
BT1M11-22	JG391759	S	S	S	S	S	S	--	S	S	U	229	Putative uncharacterized protein		TC103686	3e-127	fgenesh.VV78X081748.26_2	1e-90	GSVIVT00034289001	1e-90	A7P721_VITVI	9e-12
BT2M33-205	JG391801	S	--	S	S	S	S	U	S	S	S	141	Uncharacterized protein At5g20190.1 (Q3E9A5)		TC93992	3e-70	fgenesh.VV78X069401.4_1	2e-70	GSVIVT00000340001	1e-70	A7QIP2_VITVI	9e-20
BT3M41-278	JG391703	S	S	S	S	S	S	D	S	S	S	92	Expressed protein	NP9529080		3e-38	fgenesh.VV78X043451.14_1	1e-36	GSVIVT00029973001	3e-42	A7Q541_VITVI	0.0001
BT2M44-266	JG391716	S	S	S	U	U	S	S	S	S	S	74	Putative uncharacterized protein (Q2A9F0 )		TC92581	8e-29	fgenesh.VV78X034076.27_1	4e-29	GSVIVT00004854001	8e-27
BC3M24-378	JG391810	S	U	S	S	S	S	U	S	S	S	278	Hypothetical protein At5g08720 (Q9C5A5)		TC97719	2e-119	fgenesh.VV78X033188.19_2	6e-112	GSVIVT00019264001	8e-120	A7PKP7_VITVI	1e-36
BC1M24-353	JG391670	S	S	S	S	S	S	D	D	D	D	119	Hypothetical protein AT4g22120, partial		TC75571	4e-51	fgenesh.VV78X033159.4_1	7e-51	GSVIVT00006885001	9e-56	A7QUK4_VITVI	4e-12
BT2M24-146	JG391832	S	D	S	S	S	S	D	S	S	S	117	Hypothetical protein, partial		TC81459	9e-61	fgenesh.VV78X032048.8_1	5e-61	GSVIVT00001895001	4e-61	A5B575_VITVI	3e-15
BC3M32-415	JG391715	S	S	S	D	D	S	S	S	D	D	521	unknown protein, partial		TC74013	0	fgenesh.VV78X003278.41_2	0	GSVIVT00003198001	0	A7QQ42_VITVI	1e-78
BT1M14-39	JG391829	S	S	S	S	S	S	S	U	S	S	282	Hypothetical protein orf106b, partial	EC945997		8e-159			GSVIVT00035369001	2e-71	A7QCF1_VITVI	1e-23
BT3M41-275	JG391690	S	S	S	S	S	S	S	S	U	S	147	Hypothetical protein AT4g29440, partial		TC95843	3e-73			GSVIVT00034411001	4e-55	Q3ZTF5_TOBAC	4.75932e-55
BT2M32-200	JG391736	S	S	S	S	S	S	S	S	S	U	52	Expressed protein (Q0DD26)		TC99665	2e-22			GSVIVT00017670001	8e-23
BT3M33-233	JG391899	S	S	S	S	S	S	D	D	S	S	409	T20M3.5 protein (Q9MA47)	CB919097		2e-135			GSVIVT00001149001	4e-42
BT3M32-226	JG391744	S	D	S	S	S	S	D	S	S	--	1136	Expressed protein	CA818695		1e-109
BT2M23-137	JG391847	S	S	S	S	S	S	U	S	S	S	221	unknown protein {Arabidopsis thaliana}, partial		TC94947	2e-54
BC1M41-461	JG391886	S	S	S	S	S	S	U	S	S	S	245	unknown protein {Arabidopsis thaliana}, partial		TC99432	2e-137
BT3M41-269	JG391795	S	S	S	S	S	S	S	U	U	U	221	unknown protein {Arabidopsis thaliana}, partial	EC996414		1e-110
BC3M41-451	JG391740	S	D	S	S	S	S	D	S	S	S	176	Putative uncharacterized protein At5g61670	DV941353		5e-91					Q9FKF4_ARATH	2.40107e-74
BT4M13-94	JG391745	S	U	S	S	S	S	U	S	S	S	112	Hypothetical protein T15C9_60								Q9M2W2_ARATH	8.31694e-32
BC2M41-445	JG391898	--	S	U	S	S	S	D	S	S	S	118	Hypothetical protein OSJNBa0067K15.36, partial		TC88539	5e-59
BT3M11-3	JG391892	S	S	S	S	S	S	S	S	S	U	107	Hypothetical protein OJ1333_C12.2		TC104000	2e-52					Q5WMS9_ORYSA	9.76e-47
BT3M11-6	JG391904	S	U	S	S	S	S	U	S	S	S	126	Hypothetical protein F3C22_140 (AT3g52740/F3C22_140).								Q9LXJ1_ARATH	3.38631e-10
BT3M21-156	JG391922	S	S	S	S	S	S	S	U	S	S	66	Hypothetical protein At5g16810/F5E19_150		TC79032	1e-30					Q8GWD0_ARATH	4.01982e-99
BC1M23-344	JG391851	S	S	S	S	S	S	D	S	S	S	235	Hypothetical protein At3g15840, partial		TC86740	2e-119
BT1M21-99	JG391773	S	U	U	S	S	S	S	S	S	U	174	Expressed protein (At2g42670), partial		TC93331	3e-86					Q9SJI9_ARATH	4.86e-87
BT4M23-178	JG391824	S	U	S	S	S	S	U	S	S	S	106	Expressed protein (At1g17620, partial)		TC86190	3e-48
BT2M12-64	JG391693	S	S	S	S	S	S	D	D	D	D	182	Expressed protein		TC99039	2e-87
BC1M24-389	JG391706	S	U	S	S	S	S	U	S	S	--	161	Expressed protein	CN545332		8e-87
BC1M44-443	JG391890	S	S	S	S	S	S	U	S	S	S	67	Putative uncharacterized protein		TC101956	1e-24
BT1M22-105	JG391831	S	S	S	S	S	S	S	U	U	U	219	Expressed protein	EC989311		1e-52
													NO HIT FOUND
BC1M23-346	JG391859	S	S	S	S	S	S	D	S	S	S	94
BC1M13-341	JG391678	S	S	S	S	S	S	U	U	S	S	203
BC2M24-368	JG391834	S	--	S	S	S	S	S	S	S	U	255
BC2M33-407	JG391696	S	S	S	S	S	S	S	D	D	D	280
BT3M41-274	JG391686	S	S	S	S	S	S	D	S	S	S	140
BT4M22-165*	JG391765	S	S	S	S	S	S	U	U	U	S	230
BT4M14-95	JG391719	S	--	S	S	S	S	--	U	S	S	201
BT3M11-5	JG391901	S	S	S	S	S	S	S	U	U	U	65
BT4M24-181	JG391754	S	S	S	S	S	S	D	S	S	S	105
BC1M32-395	JG391738	S	U	S	S	S	S	U	S	S	S	134
BC2M22-360	JG391674	S	U	S	S	S	S	U	S	S	S	211
BC2M22-358	JG391796	S	D	S	S	S	S	D	S	S	S	503
BC3M31-413	JG391664	S	U	S	S	S	S	U	S	S	S	80
BC3M31-414	JG391667	S	U	S	S	S	S	U	S	S	S	135
BT3M32-223	JG391731	S	S	S	S	S	S	D	S	S	--	233
BT2M32-197	JG391713	S	D	S	S	S	S	D	S	S	S	83
BC1M24-351**	JG391673	S	S	S	S	S	S	U	U	S	S	194
