# Supplementary material for: Resistance to Plasmopara viticola in a grapevine segregating population is associated with stilbenoid accumulation and with specific host transcriptional responses
Source: BMC Plant Biol. 2011 Aug 12;11:114. doi: 10.1186/1471-2229-11-114 (PMC3170253; doi:10.1186/1471-2229-11-114)
Supplement: Additional file 4 — Results of microarray analysis performed on resistant and susceptible individuals of the Merzling (M) × Teroldego (T) cross after infection with P. viticola. The file contains the results of significance analysis of microarrays (SAM) multiclass comparison obtained for each genotype (F1 21/66, Teroldego, F1 22/73). For each probe is given: i) the oligo identifier (ID); ii) the accession number of the spotted sequence; iii) the Log2 mean expression value of three technical replicates (Log2-mean value) at 0 hpmi (C), at 12 and at 96 hpi; iv) the change in mRNA expression in treated vs control samples (fold change) calculated as 2 EXP (Log2-mean value of treated sample - Log2-mean value of control sample); v) the q-value indicating the False Discovery Rate (FDR) (bold values are those below the selected threshold of 5%). [file 1471-2229-11-114-S4.XLS]

## Sheet: Foglio 1
Results of microarray analysis performed on resistant and susceptible individuals of the Merzling (M) x Teroldego (T) cross after infection with P. viticola
ID	Accession number	F1 21/66						Teroldego						F1 22/73
		q-value (%)	Log2-mean values			fold change		q-value (%)	Log2-mean values			fold change		q-value (%)	Log2-mean values			fold change
			C	12 hpi	96 hpi	12 hpi	96 hpi		C	12 hpi	96 hpi	12 hpi	96 hpi		C	12 hpi	96 hpi	12 hpi	96 hpi
4Cl_145_179	DFCI:TC85896	1.27209	8.87652	8.75472	9.42661	0.91904	1.46417	0.158385	8.97732	8.46565	9.07617	0.701409	1.07091	12.2835	8.69831	8.32375	8.60913	0.771345	0.940062
4Cl_209_243		0.92788	9.37104	9.46942	9.86501	1.07057	1.40832	20.4644	9.06443	9.25685	9.12845	1.14268	1.04538	11.3222	9.14948	8.99276	9.24768	0.897061	1.07043
A01_36_71	GenBank:GR911638	1.24695	9.81086	10.3457	10.1314	1.44883	1.24879	32.0225	9.46901	9.53267	9.55591	1.04512	1.06209	37.19	9.51349	9.56208	9.62541	1.03425	1.08067
A01_RC_200_235		13.0113	11.1808	11.4085	11.4182	1.171	1.17891	0	10.6282	10.6451	11.0399	1.01178	1.33028	6.55034	10.8061	11.1664	10.9067	1.28372	1.07226
A01_RC_256_293	GenBank:GR911638	3.80835	11.9173	12.1116	11.7337	1.14416	0.880527	3.84165	10.9877	10.9556	11.1956	0.978043	1.155	27.517	11.4203	11.5254	11.4773	1.07559	1.04032
A01_92_127		4.64281	10.9991	11.0711	11.3066	1.05117	1.23753	4.02115	10.5328	10.6015	10.7998	1.04876	1.20323	34.6393	10.8234	10.8564	10.9055	1.02308	1.05853
A02_108_142	GenBank:GR911639	1.17716	9.66766	10.0069	10.1761	1.26509	1.4225	26.763	9.32776	9.46033	9.33875	1.09624	1.00764	2.09415	9.35215	9.31052	9.67619	0.971562	1.25183
A02_31_65		0	11.3036	11.3887	11.8493	1.06074	1.45976	0.782229	11.3604	11.1156	11.4958	0.843908	1.09837	11.3222	11.3561	11.0944	11.2702	0.834119	0.942233
A02_RC_22_56	GenBank:GR911639	0.82156	13.2447	13.4435	12.8546	1.14773	0.763078	11.8833	12.2058	12.3357	12.3656	1.09418	1.11707	37.3743	12.9897	13.0403	12.9013	1.03567	0.940524
A02_RC_4_38		22.6557	10.5483	10.5706	10.7366	1.01556	1.13944	14.0258	10.1655	10.0064	10.168	0.895581	1.00174	6.55034	10.2683	10.5	10.2259	1.17421	0.971042
Aco_730_764	DFCI:TC77376	0.82156	10.9439	12.2264	11.1638	2.43253	1.16469	0	10.3285	10.6623	10.0112	1.26036	0.802592	0	10.6022	11.3247	10.0671	1.65001	0.690095
Aco_879_913		1.19954	12.6768	13.9541	12.7631	2.42377	1.06159	0	11.7005	12.2306	11.4823	1.444	0.859667	0	12.3213	13.063	11.607	1.6722	0.609518
Acs_25_60	DFCI:TC82184	36.4232	11.3321	11.5165	11.4827	1.13632	1.11004	37.4549	10.9091	10.9218	10.8985	1.00887	0.992689	14.7819	11.084	11.2908	11.2539	1.15407	1.12497
Acs_638_672		16.6999	10.659	10.8408	10.8234	1.13428	1.12071	28.1848	10.1387	10.148	10.0583	1.00646	0.945779	23.0541	10.2999	10.3731	10.4051	1.05205	1.07564
actin_217_251	DFCI:TC100707	37.0819	13.5095	13.5202	13.3426	1.00746	0.890768	3.84165	12.3442	12.2924	12.0055	0.964725	0.790727	1.35977	12.9938	12.8203	12.4489	0.886702	0.685478
actin_65_99		2.71297	13.8518	14.0505	13.6771	1.14762	0.885961	0	12.4421	12.7427	12.9839	1.23163	1.45581	0.653045	13.4323	13.7104	13.2113	1.21257	0.857929
AdenMetSyn1_1052_1086	DFCI:TC98757	15.2048	12.4581	12.793	12.4341	1.26124	0.983503	4.72947	11.8556	11.7267	12.014	0.914532	1.11601	37.3743	12.2939	12.1483	12.1537	0.904026	0.907424
AdenMetSyn1_1276_1310		3.571	10.3797	10.7631	11.0364	1.30439	1.57641	4.98361	10.5228	10.5006	10.7864	0.984726	1.20046	25.6233	10.5024	10.3982	10.2696	0.930325	0.850971
AdenMetSyn2_714_748	DFCI:TC89222	0	11.6301	11.6895	12.5906	1.04204	1.946	0	11.3998	11.015	11.8169	0.765916	1.33529	10.2999	11.6312	11.7023	11.4936	1.05046	0.908988
AdenMetSyn2_822_856		0	11.1657	10.939	12.3187	0.854562	2.22374	0	10.9512	9.91099	11.2502	0.486255	1.2303	13.7298	11.1547	10.65	10.7683	0.704798	0.765055
Anr_414_448	GenBank:DQ129684	0.973701	10.5501	10.6404	11.0937	1.06464	1.4576	0	9.96756	10.0043	10.417	1.02578	1.36552	3.55665	10.5008	10.4801	10.2318	0.985754	0.829902
Anr_459_493		2.19083	10.349	10.8051	10.7029	1.37188	1.27806	21.8362	9.7347	9.85265	9.86074	1.08519	1.09129	6.55034	9.87578	10.1219	10.2271	1.18601	1.27576
B03-4_226_261	GenBank:GR911647	13.0113	10.5113	10.712	10.3843	1.14924	0.915732	25.7794	10.0545	9.93711	9.99156	0.921877	0.957339	48.0958	10.0208	9.9991	10.0332	0.98505	1.00862
B03-4_79_114		4.4599	11.7398	11.4261	10.9575	0.804575	0.581438	1.424	10.2328	10.1356	10.4616	0.934833	1.17188	1.41804	10.5181	10.643	10.303	1.09047	0.861485
B09_28_65	GenBank:GR911651	9.88843	10.1588	10.1253	10.3751	0.97704	1.16173	30.857	9.78498	9.70794	9.7989	0.948001	1.00969	6.55034	9.88083	9.66357	9.86432	0.860197	0.988616
B09_284_318		1.15985	9.08302	8.79212	9.74423	0.817389	1.58141	3.84165	9.13168	8.83825	9.14762	0.81596	1.01111	23.7467	8.9701	8.80699	9.04994	0.893099	1.0569
B09_RC_188_225	GenBank:GR911651	1.45048	10.8229	11.1517	10.6108	1.25594	0.863293	15.1083	10.1139	9.98619	9.92829	0.915285	0.879277	1.4742	10.1572	10.2775	10.5132	1.08697	1.27987
B09_RC_84_118		28.2026	11.8937	11.8109	11.9847	0.944188	1.06507	14.5159	11.3057	11.2631	11.4046	0.97091	1.07101	25.6233	11.7399	11.5238	11.6258	0.860846	0.923961
BC1M11-291_201_235	GenBank:JG391861	6.13432	12.8047	13.1346	13.181	1.25692	1.29799	0.158385	12.1283	12.3166	12.5362	1.13942	1.32674	0.45955	12.7053	13.0121	12.5982	1.23698	0.928471
BC1M11-291_461_495		0.898801	12.1339	12.634	12.0753	1.41429	0.960219	3.42896	11.5207	11.6678	11.7859	1.10734	1.2018	1.82134	11.6798	11.9565	11.6864	1.21146	1.0046
BC1M11-292_3_37	GenBank:JG391864	7.074	11.8693	12.1881	12.1794	1.24735	1.23982	15.8493	11.2819	11.3088	11.4187	1.01882	1.09944	0.612734	11.3939	11.7374	11.7565	1.26875	1.28569
BC1M11-292_60_95		1.22279	12.0172	12.3597	12.5945	1.26791	1.49201	0.23183	11.2587	11.4273	11.6293	1.12397	1.2929	0.612734	11.7007	12.2263	11.8215	1.43958	1.08731
BC1M11-294_28_66	GenBank:JG391872	1.18601	9.59019	9.16274	9.85777	0.743576	1.20378	16.9167	9.36971	9.19076	9.33596	0.883345	0.976871	0.597969	8.9409	8.48714	9.03752	0.730135	1.06926
BC1M11-294_RC_8_46		0.914432	12.7638	12.8689	12.2733	1.07556	0.7118	30.857	11.7675	11.7474	11.8284	0.986155	1.04317	1.82134	12.4496	12.5642	12.2338	1.08267	0.861071
BC1M11-339_197_231	GenBank:JG391681	7.63087	10.5766	10.725	10.9762	1.10837	1.31913	14.0258	10.0833	10.073	9.90088	0.992882	0.881203	0	10.4378	11.4609	10.3751	2.03231	0.957485
BC1M11-339_99_133		0	12.089	12.2489	11.5468	1.11723	0.686735	0.301805	11.4989	11.327	11.0452	0.887674	0.730192	0	11.7246	12.8433	11.5764	2.17161	0.902415
BC1M12-295_13_47	GenBank:JG391923	0	10.2755	10.5083	11.0431	1.17508	1.70236	0.948743	9.54871	9.54321	9.87301	0.996195	1.25206	4.77504	9.8226	10.1638	10.1961	1.26685	1.29548
BC1M12-295_201_235		0.896247	12.9987	12.3851	13.0558	0.653566	1.04036	0	11.9747	11.6225	12.4811	0.783432	1.42059	10.2999	12.8339	12.4419	12.5851	0.762057	0.841548
BC1M12-296_1396_1431	GenBank:JG391932	1.27209	10.9366	11.0848	11.491	1.10816	1.46851	1.63463	10.4838	10.1639	10.5444	0.801105	1.0429	15.0587	10.9255	11.1295	11.023	1.15193	1.06993
BC1M12-296_786_822		1.26192	12.0119	12.4621	11.5828	1.36614	0.742677	2.22968	10.6818	10.9444	10.7036	1.19966	1.01521	10.2999	11.3982	11.5875	11.7187	1.14026	1.24882
BC1M12-298_133_170	GenBank:JG391938	1.11872	9.57035	10.301	10.0424	1.65942	1.38712	33.4593	9.50943	9.56298	9.48338	1.03782	0.982103	10.2999	9.42374	9.50031	9.64485	1.05451	1.16562
BC1M12-298_14_49		1.13319	10.0793	10.5651	10.2189	1.40032	1.10158	3.42896	9.66426	9.50295	9.82224	0.894215	1.11573	19.6576	9.80858	9.80165	9.66056	0.995207	0.902487
BC1M13-301_195_230	GenBank:JG391755	31.2835	9.67712	9.99688	9.79244	1.24812	1.08321	4.02115	9.27244	9.50785	9.16986	1.17724	0.931371	0.539472	8.99459	9.57535	9.07731	1.49564	1.05902
BC1M13-301_49_83		15.2048	10.5407	10.9439	10.5332	1.32245	0.994868	0	10.2954	10.4818	9.73724	1.13791	0.679173	0	9.89935	10.5506	9.83004	1.57052	0.953095
BC1M13-341_114_149	GenBank:JG391678	0.53111	13.3133	13.6286	12.9792	1.2443	0.793281	0	11.7964	12.2656	12.2253	1.38428	1.34616	0.775491	12.5488	13.0065	12.9831	1.3734	1.35129
BC1M13-341_24_59		50.76	9.47509	9.48365	9.52886	1.00595	1.03798	10.3522	9.02577	8.98357	9.2477	0.971173	1.1663	24.3604	8.96536	8.87408	9.06237	0.938687	1.06955
BC1M13-341_RC_124_159	GenBank:JG391678	11.2207	10.4921	10.6529	10.8323	1.11792	1.26595	0.301805	9.92027	10.4016	10.1095	1.39606	1.14016	0	10.1602	9.91436	10.6115	0.843316	1.36724
BC1M13-341_RC_56_90		36.4232	11.3254	11.1923	11.2544	0.911851	0.951953	0.622677	11.0165	10.6329	10.8807	0.76655	0.910221	11.406	11.2846	11.1536	11.0601	0.913208	0.855941
BC1M14-302_465_499	GenBank:JG391800	17.1171	11.4064	11.5563	11.5539	1.10946	1.10765	3.65465	10.8319	10.6599	10.5516	0.887607	0.823417	47.3331	11.1979	11.1585	11.1744	0.973027	0.983798
BC1M14-302_81_115		18.647	10.818	11.0619	10.9926	1.18417	1.12862	28.5436	10.266	10.2485	10.1729	0.987915	0.937497	1.79661	10.4703	10.7567	10.4308	1.21955	0.972995
BC1M14-303_48_87	GenBank:JG391806	22.6557	11.051	11.1787	10.9684	1.09251	0.944378	0	10.5104	10.4985	10.9761	0.99179	1.38093	17.9225	10.8449	10.8318	11.0242	0.990929	1.13228
BC1M14-303_RC_60_99		40.7734	10.2952	10.4427	10.3978	1.10766	1.07369	6.793	9.69442	9.58712	9.86467	0.928329	1.12525	3.47736	9.90688	9.62986	9.87794	0.825297	0.98014
BC1M14-305_123_157	GenBank:JG391818	8.94349	12.4191	12.4234	12.1202	1.00292	0.812852	13.6498	11.7211	11.5767	11.7269	0.904738	1.00405	34.6393	12.173	12.1089	12.0506	0.956574	0.918688
BC1M14-305_57_92		17.1171	11.7692	11.8139	11.5866	1.03144	0.881078	13.6498	11.1232	10.977	11.1367	0.903627	1.00941	0.417071	11.4326	11.677	11.3795	1.1846	0.963818
BC1M21-380_105_139	GenBank:JG391924	4.4599	10.5925	10.1297	10.2395	0.725558	0.782943	1.37317	10.0445	9.93046	9.53707	0.923986	0.703466	4.77504	9.75187	9.88929	9.51909	1.09994	0.850995
BC1M21-380_209_243		0	13.1866	12.5891	12.2502	0.660872	0.522535	0	12.1474	12.13	11.2429	0.987987	0.534214	0	12.4091	12.5495	11.7136	1.1022	0.617534
BC1M22-381_207_241	GenBank:JG391689	18.647	10.8339	10.867	11.055	1.02318	1.16559	5.72553	10.0652	10.2148	10.3104	1.10922	1.18524	8.59894	10.3606	10.2917	10.4879	0.953393	1.09226
BC1M22-381_57_91		37.6376	12.2509	12.2942	12.1821	1.03046	0.953428	8.89045	11.5013	11.4286	11.6348	0.95089	1.09694	40.3379	11.9915	12.0674	12.0009	1.05403	1.00651
BC1M22-382_446_480	GenBank:JG391692	0.987415	10.0989	10.4669	10.7486	1.29054	1.5688	28.1848	9.76965	9.84232	9.88493	1.05166	1.08318	7.21245	9.68244	9.79117	10.0663	1.07828	1.30487
BC1M22-382_702_736		16.6999	11.9105	12.0218	11.7699	1.08019	0.907153	5.98156	10.7055	10.6715	10.8664	0.976688	1.11796	3.53363	11.1078	11.393	11.1968	1.21857	1.06363
BC1M23-343*_115_149	GenBank:JG391842	4.4799	9.42	9.78286	9.55165	1.28597	1.09555	7.25049	9.01948	8.7998	9.11921	0.858758	1.07157	6.55034	8.95721	8.87298	9.13812	0.943283	1.1336
BC1M23-343*_19_53		0.92788	9.92358	10.0372	10.445	1.08195	1.43542	14.0258	9.44079	9.61644	9.63963	1.12947	1.14778	4.90371	9.55653	9.53678	9.87924	0.986406	1.25068
BC1M23-344_193_227	GenBank:JG391851	0	11.2271	10.8711	12.1668	0.781336	1.91815	0	10.8742	10.0232	11.1188	0.5544	1.18474	0	11.0443	10.29	11.1178	0.592844	1.0523
BC1M23-344_67_104		1.78237	10.5262	10.7969	10.8841	1.20638	1.28159	21.8362	9.90829	9.76613	9.87959	0.906161	0.980307	1.21052	10.3276	9.99554	10.5005	0.794403	1.12729
BC1M23-345_109_146	GenBank:JG391857	0	10.6412	10.883	11.8081	1.1825	2.24532	0	10.1391	10.1038	10.8852	0.975853	1.67728	8.29137	10.5604	10.4852	10.7075	0.949252	1.10734
BC1M23-345_305_339		0	11.6721	11.766	12.8341	1.06721	2.23761	0	10.9922	11.0637	12.0204	1.05079	2.03948	3.47736	11.3842	11.3874	11.7528	1.00224	1.29104
BC1M23-347_182_216	GenBank:JG391863	0.914432	11.9207	12.0821	12.636	1.11842	1.6419	0.782229	11.1759	10.937	11.3852	0.847387	1.15616	1.7805	12.1196	11.7514	12.2498	0.77476	1.09448
BC1M23-347_37_71	GenBank:	0.553472	12.4792	12.3706	13.167	0.9275	1.61076	0	11.6204	11.3447	12.0346	0.826083	1.33254	20.8055	12.6128	12.4111	12.4474	0.869501	0.891674
BC1M23-348_137_171	GenBank:JG391868	3.95247	12.2168	12.9804	12.6277	1.69767	1.32953	3.42896	11.8365	11.3787	11.3703	0.728084	0.723874	0	12.4096	14.3538	11.9226	3.84823	0.713512
BC1M23-348_65_99	GenBank:	11.5713	12.0154	12.509	12.1377	1.408	1.08846	0	11.7727	10.8651	11.3469	0.533067	0.744457	0	12.4228	14.0397	11.7163	3.06718	0.612813
BC1M23-385_24_62	GenBank:JG391774	1.45048	10.6671	10.7151	11.1549	1.03382	1.40236	2.22968	10.5375	10.4498	10.756	0.940984	1.16349	41.8704	10.5565	10.4963	10.4867	0.959186	0.952805
BC1M23-385_80_115	GenBank:	0	9.77365	9.66664	10.3674	0.928513	1.50915	0.782229	9.63423	9.56247	9.99392	0.951482	1.28316	40.3379	9.5546	9.45526	9.57767	0.933464	1.01612
BC1M23-385_RC_276_311	GenBank:JG391774	8.94349	11.9004	12.2107	12.0145	1.24	1.08235	0.169598	11.2584	11.3263	11.6551	1.04818	1.31645	1.21052	11.6264	11.6666	12.0146	1.02825	1.30879
BC1M23-385_RC_328_364	GenBank:	13.4096	10.4315	10.7107	10.7382	1.21354	1.23691	1.8018	10.0171	9.88578	10.2283	0.912965	1.15763	13.0283	10.17	10.3764	10.3263	1.15383	1.11444
BC1M23-386_663_697	GenBank:JG391779	0.973701	11.1324	11.6564	11.4235	1.43795	1.22355	22.5609	10.8274	10.9216	10.8215	1.0675	0.995954	49.1431	11.0167	11.0173	11.0003	1.00039	0.988691
BC1M23-386_783_817	GenBank:	5.09934	10.4839	10.6158	10.7615	1.09571	1.2121	7.25049	10.173	10.1076	10.3435	0.955678	1.12541	24.3604	10.3648	10.4144	10.228	1.03491	0.909493
BC1M23-387_105_139	GenBank:JG391783	8.94349	10.3782	10.4731	10.6508	1.06799	1.20801	1.67133	10.0679	9.81144	10.1299	0.837145	1.04394	11.3222	10.3537	10.1103	10.1626	0.844774	0.87592
BC1M23-387_61_95	GenBank:	50.76	11.3576	11.4126	11.3383	1.03886	0.986706	0	10.7968	10.47	10.8824	0.797284	1.06111	1.82134	11.2235	11.3334	10.9043	1.07914	0.801537
BC1M24-350_17_51	GenBank:JG391935	0	10.9455	10.5302	11.9904	0.749859	2.06323	1.15964	9.50636	9.84351	9.79134	1.26326	1.21839	0.400254	10.8177	10.602	11.2067	0.861107	1.30948
BC1M24-350_305_339	GenBank:	0	10.932	10.6236	12.3786	0.807519	2.72563	1.37317	10.0571	9.91807	10.2818	0.908157	1.16854	0	10.9425	10.7931	11.6604	0.901625	1.64474
BC1M24-351*_199_233	GenBank:JG391673	0	11.5476	11.6562	12.8077	1.0782	2.39508	0	12.1045	10.8638	11.8233	0.423163	0.822918	6.55034	11.9931	11.5957	12.3289	0.759228	1.26209
BC1M24-351*_3_37	GenBank:	15.2048	12.8646	12.8965	12.65	1.02235	0.861801	1.8018	11.993	11.9423	12.2297	0.965529	1.17836	1.98526	12.657	12.7373	12.3897	1.05724	0.830866
BC1M24-351**_2710_2749	GenBank:JG391673	1.68525	9.85183	10.3351	10.0023	1.39787	1.10992	33.4593	9.70335	9.7068	9.78043	1.0024	1.05488	24.8907	9.61142	9.54039	9.67073	0.951956	1.04197
BC1M24-351**_3230_3268	GenBank:	1.02097	10.8154	10.8502	11.3149	1.02441	1.41369	0	11.1547	11.0516	11.4331	0.930985	1.21285	45.5695	10.8168	10.862	10.8018	1.03182	0.989646
BC1M24-353_139_173	GenBank:JG391670	42.6579	10.9246	11.0656	10.9439	1.10264	1.01347	1.00536	10.4335	10.1133	10.361	0.800933	0.950969	4.949	10.5023	10.8088	10.5155	1.23669	1.00921
BC1M24-353_217_251	GenBank:	39.7995	11.2294	11.1265	11.2714	0.93117	1.02955	3.84165	10.5829	10.3608	10.6375	0.857339	1.03855	48.8359	10.6712	10.6826	10.6582	1.00794	0.991089
BC1M24-389_137_176	GenBank:JG391706	7.63087	9.24497	9.39822	9.64613	1.11207	1.32058	16.9167	9.25877	9.052	9.23838	0.866478	0.985967	8.29137	9.01481	8.82478	9.1043	0.876591	1.064
BC1M24-389_69_103	GenBank:	31.6066	11.2147	11.1098	11.3416	0.92988	1.09199	4.98361	10.9603	10.7075	10.8512	0.83931	0.927156	35.2769	11.2398	11.0251	11.1089	0.861727	0.913249
BC1M31-390_48_82	GenBank:JG391919	0.577801	9.55504	9.38925	10.2479	0.891435	1.61653	0.36855	9.17507	9.1591	9.60703	0.988993	1.34907	1.5591	9.32865	8.892	9.32341	0.73885	0.996379
BC1M31-390_8_42	GenBank:	2.1432	11.5997	11.7041	12.0506	1.07507	1.36687	0	10.8844	10.7243	11.1462	0.894958	1.19898	15.3156	11.1606	11.1848	11.3423	1.01689	1.13418
BC1M31-390_RC_247_282	GenBank:JG391919	1.02097	10.6702	10.5287	10.9648	0.906595	1.22656	18.7406	10.2567	10.246	10.3948	0.992575	1.10045	6.55034	10.542	10.3041	10.5761	0.847985	1.02389
BC1M31-390_RC_316_350	GenBank:	0	9.33361	9.4958	10.1128	1.11899	1.71615	6.793	9.0801	9.0402	9.32448	0.972723	1.18458	12.0288	9.10911	8.9437	9.14071	0.891678	1.02215
BC1M31-392_101_135	GenBank:JG391931	5.09934	10.1103	10.1482	10.504	1.0266	1.31371	0	10.2665	9.72493	10.8346	0.687004	1.48256	21.3604	10.0761	9.88337	9.97729	0.874939	0.933797
BC1M31-392_160_194	GenBank:	32.9713	10.1149	10.2808	10.3164	1.12184	1.14985	1.15964	9.7659	9.71263	10.0602	0.963752	1.22633	18.8878	9.73885	9.51381	9.7697	0.855569	1.02161
BC1M31-393_180_214	GenBank:JG391934	1.12671	13.7936	14.5679	14.4695	1.71037	1.59759	15.8493	12.1394	12.187	11.8493	1.03356	0.817849	0	14.0115	13.7606	13.0199	0.840388	0.502916
BC1M31-393_92_126	GenBank:	1.59871	14.1597	14.7893	15.1573	1.54712	1.99676	18.7406	12.6138	12.4403	12.218	0.886723	0.760083	1.11951	14.6421	14.3484	13.8998	0.815787	0.59778
BC1M31-423_121_155	GenBank:JG391815	7.10252	10.7241	10.942	11.0819	1.16311	1.28155	28.1848	10.3374	10.2695	10.3692	0.954039	1.02227	7.16076	10.586	10.7456	10.5224	1.11698	0.956902
BC1M31-423_9_43	GenBank:	14.6151	10.2633	10.4278	10.5857	1.12072	1.25039	0.951885	9.97991	9.83853	10.216	0.906656	1.17781	24.3604	10.1415	10.1491	10.0034	1.00526	0.908682
BC1M31-424_107_141	GenBank:JG391820	0	11.0697	12.2183	12.6546	2.21694	2.99972	0	10.8847	10.579	10.1383	0.809045	0.596083	37.3743	11.7839	12.1726	12.0089	1.30919	1.16875
BC1M31-424_203_237	GenBank:	0	12.0578	13.0106	13.3015	1.93559	2.36793	4.54118	11.693	11.325	11.378	0.774817	0.803852	40.9	12.5763	12.8366	12.5752	1.19769	0.99923
BC1M32-394_157_191	GenBank:JG391734	1.11872	11.2469	11.336	11.6061	1.06374	1.28268	2.36347	10.4317	10.6332	10.7202	1.14988	1.22135	20.3801	11.0246	10.9838	11.1385	0.972095	1.08212
BC1M32-394_23_57	GenBank:	0.938926	8.81675	8.79278	9.6282	0.98352	1.75497	0.158385	9.05568	8.79899	9.40378	0.837006	1.27289	2.5452	8.8654	8.39587	8.75156	0.722201	0.924123
BC1M32-395_14_49	GenBank:JG391738	30.0668	13.2595	13.4233	13.3741	1.12018	1.08268	0	12.4116	12.5695	13.3715	1.11569	1.94517	4.56731	12.9334	13.1293	13.234	1.14542	1.23162
BC1M32-395_RC_86_121	GenBank:	10.516	10.2307	10.3382	10.5368	1.07737	1.2364	21.8362	9.72642	9.88387	9.83007	1.11531	1.07449	31.0197	9.84493	9.80737	9.94907	0.974297	1.07485
BC1M33-398_121_155	GenBank:JG391793	14.6151	11.9331	11.8295	12.0917	0.930657	1.11621	1.82784	11.478	11.2511	11.5576	0.854512	1.05677	29.8498	11.8319	11.6864	11.7475	0.904112	0.943189
BC1M33-398_219_254	GenBank:	0	10.6521	10.3102	11.1851	0.788985	1.44691	0	9.96802	9.66279	10.7115	0.809313	1.67424	0.855715	10.3507	9.85281	10.4276	0.708128	1.05476
BC1M33-399_129_163	GenBank:JG391799	2.30376	11.4507	11.0973	11.8086	0.782732	1.2815	2.22968	10.3819	10.7283	10.6875	1.27139	1.23599	46.6824	11.0352	10.9434	10.9493	0.938319	0.94218
BC1M33-399_64_103	GenBank:	1.66392	12.7004	12.7864	12.4541	1.06145	0.84308	10.8461	11.6297	11.8164	11.7177	1.13816	1.0629	29.8498	12.1698	12.1309	12.0774	0.973414	0.937978
BC1M33-426_1915_1949	GenBank:JG391665	32.2782	13.9505	14.514	14.6153	1.47787	1.58538	0	11.3673	11.5194	10.7244	1.11116	0.640381	10.2999	13.8791	13.9518	14.4135	1.05171	1.44842
BC1M33-426_2171_2205	GenBank:	25.8726	12.2708	12.5762	12.5034	1.23569	1.17493	1.8018	11.2705	11.1108	10.9328	0.89521	0.791298	0.855715	12.3424	13.058	12.2917	1.64217	0.965467
BC1M33-427_161_195	GenBank:JG391668	6.58598	14.185	14.4715	14.6136	1.21963	1.34586	0	12.8497	13.2757	14.1529	1.34348	2.4677	0.443138	14.0506	14.3367	13.8582	1.21933	0.875136
BC1M33-427_57_91	GenBank:	5.09934	12.135	12.344	12.494	1.15588	1.28257	2.61564	11.3802	11.3355	11.5819	0.969504	1.1501	0.417071	12.0338	12.3063	12.051	1.2079	1.01199
BC1M41-431_296_335	GenBank:JG391874	0	12.8249	12.7484	13.4016	0.948334	1.49143	1.89481	11.6647	11.7909	11.9422	1.09143	1.21215	43.3954	12.6711	12.7291	12.662	1.04101	0.993751
BC1M41-431_92_131	GenBank:	0.577801	11.8648	11.8903	12.4239	1.01785	1.47336	4.54118	10.8904	10.6262	10.7378	0.832683	0.899674	8.46518	11.7376	11.6135	11.9365	0.917546	1.14785
BC1M41-431_RC_128_167	GenBank:JG391874	50.76	11.2031	11.2425	11.2662	1.0277	1.0447	8.47868	10.6597	10.4785	10.6835	0.881961	1.01663	40.9	10.8852	10.8953	10.9711	1.00699	1.0613
BC1M41-431_RC_288_327	GenBank:	1.13319	9.19631	8.99661	9.7087	0.870732	1.42641	3.17009	8.97914	8.81922	9.22836	0.895078	1.18857	6.55034	8.69045	8.54647	8.81792	0.905022	1.09237
BC1M41-432_118_152	GenBank:JG391880	2.17272	11.2293	10.9299	11.2206	0.812603	0.994001	0	10.0932	10.6622	10.0769	1.48348	0.988805	6.55034	10.7165	10.9284	10.6078	1.15822	0.927419
BC1M41-432_RC_24_60	GenBank:	1.79621	10.4628	10.5058	10.888	1.03027	1.34275	0	10.1481	9.93407	10.7229	0.862103	1.48947	15.7283	10.3119	10.5882	10.3492	1.21111	1.02618
BC1M41-433_152_186	GenBank:JG391884	0.53111	9.04496	10.2676	9.62879	2.33377	1.49882	0	10.0973	11.5197	9.88523	2.68047	0.863322	0.827191	9.19657	10.8574	8.84623	3.16192	0.784403
BC1M41-433_208_242	GenBank:	0	9.76809	10.954	10.0686	2.27502	1.23156	0	10.8208	12.2611	10.4207	2.71379	0.757804	0	9.73551	11.5983	9.30026	3.63721	0.739566
BC1M41-435_19_53	GenBank:JG391893	0.92788	13.1766	13.5676	12.847	1.31128	0.795738	0	11.4056	12.0729	11.8714	1.58817	1.3811	0	12.2692	12.7538	12.8443	1.39915	1.48972
BC1M41-435_43_77	GenBank:	0.861965	12.1015	12.228	11.7092	1.09168	0.761926	4.16437	10.885	11.1264	11.0091	1.18213	1.08984	14.5787	11.3145	11.4663	11.4647	1.11098	1.10979
BC1M41-435_RC_112_149	GenBank:JG391893	6.0754	10.735	11.1246	10.9802	1.30999	1.18529	4.54118	10.5027	10.3085	10.5536	0.874072	1.03591	17.5567	10.7174	10.8338	10.6405	1.08397	0.948097
BC1M41-435_RC_91_125	GenBank:	7.69204	11.1134	11.2131	11.3873	1.07157	1.20911	0.563665	10.8418	10.4555	10.5791	0.765084	0.833517	2.49115	11.0367	10.9704	11.3626	0.955108	1.25341
BC1M41-437_111_150	GenBank:JG391903	15.2048	12.9193	13.0157	12.7033	1.06907	0.86093	0	11.6061	11.803	12.0758	1.1462	1.38479	19.6576	12.3592	12.3898	12.5458	1.02144	1.13805
BC1M41-437_309_344	GenBank:	1.11872	10.951	11.0472	11.4385	1.06895	1.402	4.98361	10.6861	10.6132	10.8486	0.950757	1.11923	19.9333	10.8117	10.9159	10.9936	1.0749	1.13431
BC1M41-459_14_49	GenBank:JG391735	1.81832	9.06099	9.59016	9.49223	1.4431	1.34839	32.0225	9.00027	8.9505	9.06469	0.966092	1.04567	47.3331	8.7321	8.65462	8.69533	0.947713	0.974838
BC1M41-459_213_249	GenBank:	1.22279	12.1752	12.7022	12.0526	1.44091	0.918525	11.8833	11.395	11.5796	11.4864	1.13651	1.06541	0	11.7762	12.2554	11.7663	1.39404	0.993217
BC1M41-460_119_153	GenBank:JG391882	1.76874	8.79651	9.07013	9.35426	1.20884	1.47198	3.17009	8.78893	8.57373	8.98074	0.861429	1.1422	9.50988	8.65011	8.24997	8.63327	0.757785	0.9884
BC1M41-460_187_226	GenBank:	13.7584	9.62654	9.85227	9.95744	1.16937	1.2578	7.75198	9.44008	9.32124	9.60583	0.920931	1.12175	2.39188	9.59195	9.43966	9.70906	0.899821	1.08456
BC1M41-461_181_215	GenBank:JG391886	19.8564	11.5229	11.6986	11.521	1.1295	0.998701	28.5436	10.8616	10.8517	10.9285	0.99311	1.04741	3.55665	11.2142	11.525	11.207	1.24042	0.995024
BC1M41-461_41_76	GenBank:	17.7437	10.2675	10.3695	10.5323	1.07326	1.20146	0	9.54957	9.48035	9.98161	0.953151	1.34914	28.5757	9.83954	9.78779	9.72961	0.96477	0.926638
BC1M41-462_105_139	GenBank:JG391889	0.788698	12.4501	12.3479	11.4169	0.931608	0.488616	0.169598	11.1544	10.8472	10.7291	0.808207	0.744662	0	11.7193	11.9842	10.6644	1.20151	0.481343
BC1M41-462_172_206	GenBank:	3.07784	13.0681	13.0361	12.5827	0.978115	0.714319	0.0895543	11.9325	12.0402	11.6792	1.07748	0.838968	3.39941	12.4578	12.6559	12.0052	1.14716	0.730739
BC1M42-441_51_86	GenBank:JG391853	31.2835	13.6015	13.6675	13.4828	1.04681	0.921008	0.298282	12.4237	12.5266	12.8096	1.07392	1.30673	1.4742	13.7671	13.5247	13.2432	0.845358	0.695489
BC1M42-441_99_133	GenBank:	25.8726	11.3797	11.3093	11.4611	0.952375	1.05804	0	10.7844	10.5168	11.2096	0.830683	1.34281	0.81363	12.8335	11.1525	11.3514	0.311869	0.357972
BC1M44-442_141_175	GenBank:JG391885	22.6557	10.0781	10.1403	10.3141	1.04406	1.17778	11.1053	9.60041	9.48716	9.70379	0.924499	1.07428	30.8539	9.76418	9.86443	9.78639	1.07195	1.01551
BC1M44-442_63_97	GenBank:	13.0113	12.6476	12.8832	12.687	1.17743	1.02769	2.36347	11.6392	11.7672	11.9097	1.09277	1.2062	0.397052	12.1723	12.7367	12.1825	1.47876	1.00704
BC1M44-443_133_167	GenBank:JG391890	19.5479	10.1252	10.3468	10.44	1.16608	1.24385	0	9.65185	9.71858	10.1625	1.04734	1.42472	33.6613	9.84853	9.83401	9.96843	0.98999	1.08666
BC1M44-443_177_211	GenBank:	1.27209	10.2803	10.5358	10.8949	1.19373	1.5312	0	10.0181	10.0216	10.6256	1.00247	1.52366	45.1195	10.1551	10.0829	10.0635	0.951178	0.938458
BC2M11-308_193_227	GenBank:JG391828	20.2503	10.6768	10.8681	11.0513	1.14173	1.29639	0.158385	10.1016	10.3139	10.5188	1.1586	1.33534	48.8359	10.4741	10.4919	10.5011	1.01244	1.01886
BC2M11-308_89_123	GenBank:	9.88843	12.4038	12.7538	12.6028	1.27457	1.14795	0	11.4317	11.6959	11.9232	1.201	1.4059	6.55034	12.0996	12.3758	12.2186	1.211	1.08597
BC2M11-309_145_179	GenBank:JG391833	1.86123	10.2688	10.5962	10.68	1.25471	1.32972	0.36855	9.9116	9.70197	10.1054	0.864761	1.14376	14.7819	10.1366	10.189	9.96307	1.03701	0.886674
BC2M11-309_81_115	GenBank:	9.88843	9.83463	9.81949	10.2134	0.989564	1.30028	0	9.8696	9.3683	9.89405	0.70647	1.01709	20.3801	9.82545	9.66936	9.57522	0.897458	0.840763
BC2M11-310_125_159	GenBank:JG391698	40.7734	11.2185	11.2302	11.3415	1.00816	1.08898	3.17009	10.7819	10.573	10.5204	0.865197	0.834218	1.5591	10.9229	11.1888	10.7943	1.20242	0.914736
BC2M11-310_73_107	GenBank:	33.9758	10.8052	10.9087	10.9169	1.0744	1.08049	32.0225	10.0603	10.0418	9.98762	0.987295	0.950874	29.8498	10.656	10.4429	10.3665	0.862709	0.818196
BC2M11-311_174_208	GenBank:JG391704	26.8187	11.5282	11.3488	11.464	0.883126	0.956531	7.25049	10.3333	10.1306	10.3204	0.868928	0.991153	1.21052	10.8589	11.0311	10.5611	1.12675	0.813493
BC2M11-311_76_110	GenBank:	6.50472	10.9281	10.9827	11.2244	1.03851	1.22797	27.0939	10.3326	10.2748	10.3791	0.96071	1.03272	37.8081	10.6393	10.6538	10.5369	1.01012	0.931517
BC2M12-312_129_163	GenBank:JG391684	19.5479	11.1698	11.3348	11.2828	1.12116	1.08149	0	10.4539	10.4227	10.7843	0.978636	1.25739	41.8704	10.8614	10.9103	10.8157	1.03446	0.968826
BC2M12-312_61_95	GenBank:	9.34753	10.7564	10.7996	11.0243	1.03038	1.20399	0	10.3364	10.0689	10.8103	0.830801	1.38889	3.03502	10.6624	10.4543	10.3103	0.865703	0.783428
BC2M13-314_115_149	GenBank:JG391748	18.647	10.7868	10.8925	10.6186	1.07601	0.889918	20.4644	10.097	10.0081	9.92513	0.940289	0.887713	35.9237	10.3567	10.2893	10.3493	0.954339	0.994906
BC2M13-314_69_103	GenBank:	13.4096	10.5882	10.7501	10.9079	1.11878	1.2481	32.0225	10.0167	10.0825	10.0267	1.04669	1.00696	10.2999	10.0727	10.1711	10.2692	1.07056	1.14589
BC2M13-315_121_155	GenBank:JG391752	11.2207	14.7379	14.1212	14.7865	0.652143	1.03424	0	12.9984	12.3637	11.65	0.644072	0.392729	1.5591	14.2752	13.8771	13.5316	0.758844	0.597238
BC2M13-315_219_253	GenBank:	9.10601	14.6881	13.905	14.6378	0.581125	0.965727	0	12.6976	11.6257	10.7624	0.475695	0.261489	2.54019	13.9833	13.4239	13.2883	0.678591	0.617711
BC2M13-318_209_243	GenBank:JG391761	0	10.4057	9.71626	12.1711	0.620083	3.39959	0	9.54366	9.03004	10.2706	0.700463	1.6551	0	10.6195	9.57668	11.0786	0.485382	1.37471
BC2M13-318_33_67	GenBank:	0	10.7223	10.484	11.2029	0.84778	1.39535	0.0895543	9.97368	10.0796	10.3915	1.07621	1.33587	3.28685	10.3951	10.2879	10.7126	0.92842	1.24623
BC2M14-324_302_336	GenBank:JG391727	1.78742	9.64463	9.90308	10.0713	1.19619	1.34417	37.4549	9.36699	9.33859	9.36473	0.980509	0.99844	6.55034	9.1403	9.12014	9.38852	0.986123	1.18774
BC2M14-324_747_783	GenBank:	18.647	9.54388	9.76313	9.83491	1.16413	1.22351	3.84165	9.429	9.26094	9.61467	0.890039	1.13734	26.2066	9.33513	9.35436	9.44228	1.01342	1.0771
BC2M14-325_113_147	GenBank:JG391732	1.78742	11.3503	11.6123	11.9355	1.19914	1.50023	0.173435	10.9659	10.3679	10.7136	0.660651	0.839545	7.16076	11.2441	11.0749	10.892	0.889327	0.783401
BC2M14-325_73_107	GenBank:	3.95247	12.2048	12.2287	12.4713	1.01672	1.20292	0.301805	11.3916	11.166	11.5645	0.855235	1.12733	6.55034	11.9981	11.943	11.6501	0.962495	0.785662
BC2M21-354_21_58	GenBank:JG391805	2.59014	10.8858	10.7318	11.0246	0.898773	1.10096	28.1848	10.3997	10.3003	10.3719	0.93344	0.980906	10.2999	10.6392	10.3591	10.6133	0.823537	0.982168
BC2M21-354_64_98	GenBank:	2.1432	10.9668	11.4372	11.2919	1.38552	1.25277	24.6666	10.3835	10.4852	10.3624	1.07306	0.985454	8.29137	10.5122	11.0341	10.8421	1.43581	1.25695
BC2M21-356_108_144	GenBank:JG391816	16.4678	9.38268	9.67367	9.6241	1.22348	1.18216	28.1848	9.11681	9.0396	9.17048	0.94789	1.0379	48.8359	9.05589	9.06737	9.03434	1.00799	0.985177
BC2M21-356_153_187	GenBank:	5.38131	10.4092	10.0945	10.3066	0.804054	0.931343	9.49721	9.69113	9.7562	9.92442	1.04614	1.17552	2.52035	9.71832	9.9623	9.69895	1.18426	0.986665
BC2M22-358_17_55	GenBank:JG391796	1.53642	10.5078	11.0466	10.5175	1.45269	1.00673	22.5609	9.93234	9.91531	9.80429	0.98827	0.91507	17.9108	10.0747	10.1237	10.3141	1.03455	1.18056
BC2M22-358_291_327	GenBank:	1.00471	8.91451	8.83253	9.55459	0.944755	1.55841	10.3522	9.03487	8.95317	9.25218	0.944945	1.16257	6.55034	8.76729	8.45597	8.88058	0.805906	1.08169
BC2M22-359_113_147	GenBank:JG391807	21.5171	11.9186	12.0293	12.1766	1.07979	1.19587	12.8592	11.3425	11.1935	11.3241	0.901894	0.987337	1.21052	11.6188	11.9275	11.5868	1.2386	0.978087
BC2M22-359_51_87	GenBank:	0.788698	13.1	13.4335	12.9339	1.26004	0.891263	0.167377	11.6142	11.9795	12.001	1.28815	1.30751	1.82134	12.4872	12.889	12.6642	1.32114	1.1305
BC2M22-360_RC_135_170	GenBank:JG391674	30.0668	9.96776	10.1351	10.1487	1.12296	1.13363	10.8461	9.70729	9.5019	9.71145	0.867304	1.00289	30.1032	9.75249	9.64524	9.75841	0.928359	1.00411
BC2M22-360_RC_89_123	GenBank:	2.30376	10.4483	10.9573	10.9017	1.42306	1.36933	32.0225	10.1677	10.113	10.1961	0.962766	1.0199	6.55034	10.2686	10.4019	10.4973	1.09685	1.17183
BC2M23-364_109_145	GenBank:JG391743	1.81832	11.809	11.939	11.4452	1.09432	0.777118	10.8461	11.0616	10.8843	10.9426	0.884356	0.920812	28.5757	11.4286	11.4372	11.3193	1.00594	0.927025
BC2M23-364_45_81	GenBank:	0.969214	12.0602	12.8213	12.1986	1.6948	1.10065	1.8018	11.0764	11.3963	11.3492	1.24827	1.20816	6.55034	11.7216	11.9171	11.959	1.14516	1.17888
BC2M23-365_145_179	GenBank:JG391750	1.45048	11.4002	11.1865	11.6503	0.862352	1.18928	0.782229	11.1382	10.9247	11.2527	0.86247	1.08262	12.0288	11.4673	11.0832	11.1918	0.766246	0.826134
BC2M23-365_97_131	GenBank:	47.4081	12.5687	12.7005	12.594	1.0957	1.01772	0.555496	11.2251	11.4619	11.5586	1.17838	1.26006	1.21052	11.7617	12.2646	11.8794	1.41708	1.08497
BC2M23-366_44_82	GenBank:JG391753	1.22279	12.6099	12.8911	12.4229	1.21524	0.878423	2.36347	11.6844	11.8104	12.0002	1.09124	1.24463	48.0958	12.2992	12.2885	12.2639	0.992576	0.975816
BC2M23-366_64_103	GenBank:	0	10.3386	10.525	11.0121	1.13788	1.59488	26.763	10.1673	10.2789	10.2916	1.08042	1.09003	35.2769	10.045	10.1364	10.2727	1.0654	1.17096
BC2M23-366*_133_167	GenBank:JG391688	1.30904	12.052	11.8137	11.4097	0.84775	0.640665	0	10.588	11.0056	10.6106	1.3357	1.01583	2.09415	10.9876	10.8657	10.6645	0.918961	0.799351
BC2M23-366*_199_233	GenBank:	2.19083	12.154	12.0028	11.8117	0.900465	0.788748	0	10.5231	11.151	10.7639	1.54534	1.18166	32.1634	11.1018	11.2595	11.1942	1.1155	1.06612
BC2M23-366_RC_40_77	GenBank:JG391753	2.19083	12.263	12.554	12.0899	1.22344	0.886881	0	11.3527	11.2867	11.7081	0.955313	1.27935	0	11.9097	12.2367	11.7708	1.25444	0.908195
BC2M23-366_RC_86_124	GenBank:	17.7437	12.2748	12.4433	12.4951	1.12387	1.165	20.4644	11.7616	11.7758	11.8745	1.00989	1.0814	4.56731	12.3052	12.4638	12.0698	1.1162	0.849411
BC2M24-368*_201_235	GenBank:JG391834	1.60959	10.0603	10.2092	10.5218	1.10872	1.37705	17.7896	9.61988	9.66351	9.79299	1.0307	1.12749	1.21052	9.6965	9.72365	9.9887	1.019	1.22451
BC2M24-368*_381_418	GenBank:	8.94349	9.36955	9.62852	9.64917	1.19662	1.21387	0	9.21341	8.9132	9.48316	0.812136	1.2056	30.1032	9.2482	9.17637	9.08738	0.95143	0.894515
BC2M24-369_17_51	GenBank:JG391838	2.10882	12.3996	12.4803	13.1287	1.05749	1.65757	0	11.4381	12.0069	11.3491	1.48327	0.94016	0	11.8507	12.7988	11.4879	1.92931	0.77762
BC2M24-369_83_117	GenBank:	8.94349	14.4359	14.4159	14.8387	0.986169	1.32206	0	12.8852	13.8702	13.4268	1.97932	1.45555	0	13.8376	14.6042	13.6736	1.70125	0.892527
BC2M31-401_220_254	GenBank:JG391930	8.94349	13.3328	13.6372	13.3095	1.23495	0.983987	0	12.2397	12.4906	12.9494	1.19	1.63554	0.740768	13.0933	13.4884	12.9137	1.31508	0.882979
BC2M31-401_43_78	GenBank:	36.4232	10.4387	10.3887	10.5617	0.965957	1.08905	25.3434	9.95133	10.0745	10.0114	1.08912	1.04253	43.1129	10.1253	10.0742	10.178	0.965227	1.0372
BC2M31-402_32_66	GenBank:JG391936	1.22279	9.63656	9.73284	10.2047	1.06901	1.48263	19.3894	9.72233	9.76362	9.60705	1.02903	0.923203	2.39188	9.37697	9.62662	9.39371	1.18891	1.01167
BC2M31-402_93_128	GenBank:	51.7381	11.4529	11.4422	11.4667	0.992644	1.0096	0	10.6197	11.21	10.7673	1.5055	1.10768	12.6273	10.9466	11.2037	11.2834	1.19507	1.26293
BC2M31-403_167_201	GenBank:JG391940	3.571	12.2956	12.6399	12.6768	1.26952	1.30235	0	11.4949	11.5812	12.1402	1.06166	1.56403	6.55034	12.0171	12.3719	12.2478	1.27879	1.17341
BC2M31-403_51_90	GenBank:	0.553472	9.30681	9.57223	10.0685	1.20198	1.69546	13.6498	9.27936	9.27794	9.48203	0.999017	1.15082	1.7805	9.10343	8.8699	9.42561	0.850556	1.25023
BC2M32-405_205_242	GenBank:JG391928	16.6999	13.4513	13.5898	13.3118	1.10075	0.907787	0	12.6672	12.7507	13.7098	1.05959	2.05992	4.81717	13.357	13.4353	13.1799	1.05576	0.884488
BC2M32-405_44_78	GenBank:	8.94349	12.5024	12.9179	13.4576	1.33381	1.93888	19.3894	11.1028	10.9966	10.9846	0.92906	0.921356	15.0587	12.652	12.6824	12.9858	1.0213	1.26031
BC2M33-407_24_63	GenBank:JG391696	1.79621	10.6709	11.0952	11.1668	1.34191	1.41013	14.5159	10.5133	10.3531	10.4489	0.894936	0.956374	3.39941	10.6256	10.7945	10.9085	1.12425	1.21662
BC2M33-407_80_119	GenBank:	5.09934	12.6343	12.9336	12.5932	1.23061	0.971948	0	11.7321	11.6785	12.135	0.96357	1.32217	1.51933	12.4038	12.7438	12.3266	1.2658	0.947927
BC2M33-407_RC_168_206	GenBank:JG391696	3.571	11.6743	11.5736	11.8877	0.932553	1.1594	16.9167	11.1361	11.1567	11.2704	1.01435	1.09759	8.1732	11.5659	11.376	11.6223	0.876647	1.03982
BC2M33-407_RC_216_252	GenBank:	8.05742	12.2177	12.3738	12.1509	1.11425	0.95474	2.05142	11.1773	11.343	11.4703	1.12169	1.22523	14.7819	11.7729	11.9855	11.7232	1.15875	0.966093
BC2M33-408_17_51	GenBank:JG391705	9.88843	11.2169	11.1236	11.4794	0.937384	1.19956	15.8493	10.7449	10.8901	10.8285	1.10589	1.05967	39.1338	10.9085	10.8924	10.7984	0.988852	0.926537
BC2M33-408_209_243	GenBank:	1.13319	11.2688	11.5365	10.9785	1.20389	0.817718	0	10.4925	11.116	10.4709	1.54064	0.985191	11.3222	10.7945	10.9603	10.6506	1.12183	0.905115
BC2M34-411_124_163	GenBank:JG391939	0.973701	12.0477	12.349	11.7929	1.23223	0.838114	30.857	11.2027	11.1918	11.264	0.992505	1.04342	15.953	11.744	11.8867	11.7235	1.10389	0.985829
BC2M34-411_64_102	GenBank:	1.19954	11.3775	11.8687	11.1155	1.40566	0.833955	9.49721	10.1182	10.3276	10.1594	1.1562	1.02895	2.49115	10.3981	10.7813	10.8037	1.30423	1.32466
BC2M34-411_RC_124_163	GenBank:JG391939	1.12671	12.2395	12.5514	12.7971	1.24135	1.47182	0.158385	11.7212	11.8205	12.1261	1.07129	1.32405	4.67652	12.1197	12.3737	12.452	1.19246	1.25896
BC2M34-411_RC_64_103	GenBank:	2.39604	9.17582	9.21506	9.64713	1.02757	1.38637	1.37317	9.06891	8.80924	9.67775	0.835284	1.52504	8.485	9.02877	8.71575	9.00601	0.804959	0.984349
BC2M34-412_145_179	GenBank:JG391666	1.13319	12.1429	12.1553	12.5492	1.00865	1.32529	15.1083	11.8741	11.7268	11.8405	0.90299	0.977008	1.07118	12.3395	12.4025	11.911	1.04464	0.743042
BC2M34-412_185_219	GenBank:	28.2026	11.5058	11.5698	11.8211	1.04543	1.24428	0	10.8766	10.7807	10.3899	0.935714	0.71365	1.41804	11.5148	11.8087	11.1371	1.22594	0.76964
BC2M41-445_121_155	GenBank:JG391898	1.09541	13.8934	12.2274	14.3296	0.315131	1.35304	0	9.53016	9.98991	10.5539	1.3753	2.03316	7.21245	12.8266	11.8294	12.2452	0.50096	0.668289
BC2M41-445_73_107	GenBank:	0.515489	13.7569	12.1534	14.5598	0.329072	1.74462	0	9.05846	9.38852	10.4109	1.25706	2.55347	20.3801	12.3997	11.7155	11.9872	0.622339	0.751352
BC2M43-465_125_159	GenBank:JG391839	0	11.0386	11.0703	11.7876	1.02222	1.68062	0.157733	10.4828	10.2294	10.6414	0.838941	1.11621	21.3604	10.9849	10.8066	11.0766	0.883705	1.06557
BC2M43-465_217_251	GenBank:	0	9.95863	9.67511	11.0943	0.821582	2.19722	0.175822	9.46615	8.98171	9.3417	0.71477	0.917353	1.82134	9.87965	9.4638	9.88454	0.749579	1.0034
BC2M43-466_36_71	GenBank:JG391843	1.24695	10.3167	10.3251	10.9453	1.00582	1.54605	2.89926	9.73636	9.96427	10.0572	1.17114	1.24908	19.7554	10.0449	10.0003	10.2115	0.969536	1.12241
BC2M43-466_8_42	GenBank:	0.964768	11.2477	11.2475	11.8989	0.999831	1.57044	0	10.0676	10.5651	10.5658	1.41176	1.41251	1.09481	10.7172	11.0493	11.2234	1.25883	1.42021
BC2M43-466_RC_48_84	GenBank:JG391843	16.4678	10.4683	10.3978	10.72	0.952308	1.19067	0	10.4026	9.93949	10.6253	0.725434	1.1669	17.9108	10.3807	10.3583	10.178	0.984543	0.868865
BC2M43-466_RC_90_124	GenBank:	35.9343	12.2378	12.406	12.2098	1.12367	0.980734	30.857	11.6065	11.5293	11.5899	0.947903	0.988539	11.4101	11.9476	12.1099	11.9477	1.11909	1.00009
BC2M43-467_145_179	GenBank:JG391846	0.987415	9.31146	9.63305	10.0823	1.24971	1.70627	1.63463	8.84683	9.32661	9.19659	1.39453	1.27434	2.09415	8.74215	8.99584	9.1975	1.19225	1.37111
BC2M43-467_33_67	GenBank:	1.79621	10.0997	10.208	10.5658	1.07795	1.38134	4.02115	9.67907	9.60821	9.91178	0.952072	1.17504	15.7283	9.81544	10.0594	9.90845	1.18428	1.06659
BC2M43-469_1515_1549	GenBank:JG391854	35.101	12.9019	12.9939	13.1173	1.06586	1.16103	0	11.514	11.6263	12.6575	1.08096	2.20928	4.01999	11.9812	11.9531	11.6804	0.980714	0.811817
BC2M43-469_2229_2266	GenBank:	0.896247	10.5257	10.7981	11.3698	1.20779	1.7952	0	9.91042	10.4229	10.4833	1.42648	1.48755	10.2999	10.369	10.5788	10.7333	1.15656	1.28728
BC2M43-469_RC_1581_1620	GenBank:JG391854	1.47077	10.602	10.6298	11.0001	1.01942	1.3177	29.2141	10.3343	10.373	10.2831	1.02718	0.96514	13.7298	10.4279	10.3902	10.575	0.974219	1.10741
BC2M43-469_RC_1737_1776	GenBank:	0.843527	10.5438	10.944	10.4747	1.3197	0.95326	29.2141	9.88155	9.87919	9.97046	0.998366	1.06356	1.5591	9.97516	10.1473	10.3376	1.12671	1.28557
BC2M44-449_217_251	GenBank:JG391789	40.7734	11.0272	10.9097	10.9692	0.921809	0.960574	0	10.2171	10.0406	10.794	0.884836	1.49159	13.0283	10.5493	10.3059	10.4853	0.844762	0.956644
BC2M44-449_29_63	GenBank:	6.50472	9.40133	9.21155	9.60594	0.876738	1.15238	5.98156	9.02663	8.88792	9.26005	0.908332	1.17562	0	9.0363	8.37294	9.0354	0.631405	0.999375
BC3M11-327_9_43	GenBank:JG391770	0	11.8471	12.0983	12.7737	1.19018	1.90069	0.563665	11.8164	11.7443	12.1501	0.951236	1.26021	46.3604	11.9541	11.9574	11.8976	1.00222	0.961532
BC3M11-327_99_137	GenBank:	1.16413	9.58979	9.62679	10.1027	1.02598	1.42688	0.951885	9.29543	9.45727	9.7652	1.11871	1.38488	11.4101	9.1568	9.20249	9.43251	1.03217	1.21059
BC3M11-328_22_58	GenBank:JG391775	8.94349	10.7057	10.856	11.0023	1.10975	1.22825	2.36347	9.84219	10.0909	10.142	1.18817	1.23101	2.39188	10.21	10.4091	10.5184	1.14795	1.23833
BC3M11-328_93_127	GenBank:	2.39604	11.8488	11.9762	12.3771	1.09235	1.4422	0	11.4242	11.1317	12.0004	0.816492	1.49086	2.49115	11.5952	11.772	11.9426	1.13034	1.27224
BC3M13-329_145_179	GenBank:JG391906	8.94349	11.3237	11.5581	11.4803	1.17643	1.11466	7.25049	10.3942	10.6228	10.5689	1.17167	1.12877	10.2999	11.0203	11.2523	11.1567	1.17445	1.09918
BC3M13-329_51_85	GenBank:	6.0754	10.8904	10.9612	11.1575	1.05032	1.20342	15.9705	10.5021	10.3355	10.4469	0.890976	0.96247	19.9333	10.7691	10.6518	10.8494	0.921928	1.05725
BC3M13-331_113_147	GenBank:JG391776	8.94349	9.99418	10.2482	10.3641	1.19253	1.29231	0	9.66544	9.64464	10.2457	0.985685	1.49512	17.9108	9.90867	9.99061	9.78002	1.05844	0.914682
BC3M13-331_201_236	GenBank:	0	9.81641	9.99015	10.5943	1.12798	1.71462	14.5159	9.38173	9.38118	9.55601	0.999623	1.1284	2.5452	9.60108	9.82582	9.4856	1.16857	0.923077
BC3M13-332_153_187	GenBank:JG391781	0.788698	10.3181	10.1505	10.8878	0.890263	1.48421	0.175822	9.86741	9.36182	9.77324	0.704373	0.936813	1.98526	9.95244	9.54475	9.76164	0.753831	0.876121
BC3M13-332_220_254	GenBank:	40.7734	13.2767	13.3174	13.4143	1.02861	1.10006	0	12.31	12.2324	12.8587	0.947657	1.46284	0	13.1815	13.3884	12.8601	1.15414	0.800251
BC3M13-334_151_185	GenBank:JG391792	5.09934	10.1683	10.3734	10.4659	1.15282	1.2291	23.8227	9.68329	9.68367	9.79479	1.00027	1.08036	3.39941	9.69977	10.0494	9.85608	1.27427	1.11444
BC3M13-334_217_251	GenBank:	13.0113	9.91132	9.82276	10.1225	0.940461	1.15766	9.04708	9.51542	9.43632	9.69275	0.946646	1.13079	6.55034	9.64118	9.35317	9.61273	0.819035	0.980477
BC3M14-335_123_157	GenBank:JG391772	0.886177	11.1807	11.369	11.9947	1.13946	1.75813	0	10.4458	10.3941	11.1106	0.964818	1.58531	1.21052	11.0658	11.4326	10.9571	1.28948	0.927404
BC3M14-335_51_85	GenBank:	3.27836	10.3148	10.697	10.4386	1.30333	1.08962	33.6591	9.94117	9.91386	10.0028	0.981253	1.04366	13.7298	9.99898	10.1078	10.1705	1.07832	1.12626
BC3M14-337_80_115	GenBank:JG391782	1.13482	10.6948	10.9456	11.2425	1.18986	1.46172	4.54118	9.50957	9.80678	9.73056	1.22877	1.16553	6.73392	9.84534	9.90497	10.1874	1.0422	1.26758
BC3M14-337_9_43	GenBank:	1.47077	11.876	12.0825	12.525	1.15388	1.56804	0	10.3722	10.857	10.8747	1.39946	1.41669	2.39188	10.9531	11.2163	11.739	1.20015	1.72418
BC3M23-370_134_168	GenBank:JG391729	8.94349	11.4293	11.1852	11.3859	0.844325	0.970358	3.65465	10.6705	10.8455	10.5778	1.12899	0.937776	1.11951	11.0606	10.8481	11.3936	0.863058	1.25965
BC3M23-370_69_103	GenBank:	12.1898	10.8744	10.8346	11.2458	0.972799	1.29359	2.36347	10.7255	10.4729	10.719	0.839392	0.995477	2.09415	10.776	11.102	10.4441	1.25361	0.794496
BC3M23-371_329_363	GenBank:JG391733	0.496036	10.9086	10.6227	11.4665	0.820255	1.47216	18.7406	9.99315	10.0979	10.1574	1.07527	1.1206	15.7283	10.5587	10.635	10.3937	1.0543	0.891961
BC3M23-371_429_463	GenBank:	0	10.5561	10.4969	11.2939	0.959762	1.66758	0	9.75298	10.1722	10.1046	1.33725	1.27603	6.55034	10.0706	10.5101	10.127	1.35615	1.03986
BC3M23-372_145_179	GenBank:JG391737	39.7995	11.3815	11.6736	11.6607	1.22437	1.21351	0	10.5662	11.0551	11.6671	1.40338	2.14482	26.2066	11.4429	11.4328	11.2636	0.993037	0.883178
BC3M23-372_21_55	GenBank:	42.6579	10.7525	10.8665	10.9631	1.08223	1.15717	0.563665	10.3493	10.4792	10.748	1.09421	1.3183	17.4093	10.7592	10.4649	10.5846	0.81549	0.886018
BC3M23-374_187_223	GenBank:JG391746	0.788698	11.5278	11.5289	12.0542	1.00082	1.4404	0	11.0335	10.9711	11.5157	0.957631	1.39682	44.0104	11.2852	11.3272	11.2738	1.02949	0.99207
BC3M23-374_47_86	GenBank:	0	10.4542	10.9093	11.1239	1.37091	1.59081	1.63463	9.75104	10.0771	10.103	1.25362	1.27626	16.9702	9.92368	10.1255	10.2676	1.15012	1.26918
BC3M24-375_11_45	GenBank:JG391788	2.18514	11.8212	12.1262	11.6026	1.23538	0.859383	11.1053	10.867	10.8907	11.0383	1.01653	1.12605	7.21245	11.3097	11.5927	11.3076	1.21678	0.99861
BC3M24-375_53_87	GenBank:	1.73687	10.1436	10.2308	10.5695	1.0623	1.3434	10.8461	9.81806	9.71298	9.92669	0.929752	1.07821	30.186	9.93772	9.85941	9.77918	0.947169	0.895935
BC3M24-376_RC_287_323	GenBank:JG391802	32.2782	12.6412	12.7992	12.6636	1.11567	1.01562	20.4644	11.977	12.0677	12.1181	1.06488	1.1028	1.36914	12.5716	12.7773	12.3844	1.15324	0.87833
BC3M24-376_RC_85_119	GenBank:	15.2048	12.4365	12.5621	12.2374	1.09101	0.871102	2.36347	11.2697	11.552	11.3809	1.21617	1.08013	13.7298	11.6992	11.8847	11.9516	1.13728	1.19122
BC3M24-377_25_59	GenBank:JG391809	0.861965	11.8543	13.1133	12.6218	2.39331	1.70237	0	11.8523	12.3792	12.8902	1.44075	2.05313	0	11.3758	13.2743	12.1775	3.72845	1.74314
BC3M24-377_67_104	GenBank:	1.19954	10.4472	11.5387	11.2694	2.13099	1.76819	0	10.1105	10.6291	11.0113	1.4326	1.86716	0	9.9518	11.5198	10.4979	2.96498	1.46013
BC3M24-378_153_187	GenBank:JG391810	15.2048	11.4611	11.6893	11.384	1.17135	0.947964	4.54118	10.5866	10.8457	10.7961	1.19673	1.15629	2.5452	10.8943	11.3399	11.1093	1.36183	1.16063
BC3M24-378_3_37	GenBank:	1.01767	9.97493	10.1518	10.6724	1.13041	1.62167	1.8018	10.1391	9.84291	10.1184	0.814405	0.985776	9.01353	9.84239	9.68105	10.0305	0.894198	1.1393
BC3M31-414_44_78	GenBank:JG391667	51.0887	13.4524	13.4142	13.4481	0.97385	0.99699	0	12.1021	12.4143	12.8562	1.24164	1.68661	5.42192	12.8655	13.123	13.0194	1.19541	1.11254
BC3M31-414_73_107	GenBank:	0.92788	11.9165	12.8941	12.27	1.96918	1.27772	0.903383	11.0367	11.4218	11.4096	1.30601	1.29499	3.38781	11.4044	11.8815	11.9797	1.39191	1.49
BC3M32-415_110_144	GenBank:JG391715	3.571	12.4357	12.8856	12.4747	1.366	1.02742	10.3522	11.6578	11.8804	11.7879	1.16685	1.09436	24.8907	12.2628	12.3384	12.3863	1.05385	1.08942
BC3M32-415_153_187	GenBank:	1.53642	10.4273	10.6787	10.8239	1.19031	1.3164	30.857	10.0669	10.1176	10.0301	1.03574	0.974778	1.45975	10.138	10.0522	10.4039	0.942265	1.20234
BC3M32-417_129_163	GenBank:JG391725	2.07552	11.4321	11.391	11.8321	0.971889	1.31945	0	10.7684	10.4718	10.9193	0.814153	1.11025	5.42192	11.1982	11.2424	11.0275	1.03114	0.888402
BC3M32-417_177_211	GenBank:	9.88843	11.0375	10.8577	11.2546	0.882767	1.16237	4.02115	10.0796	9.87567	10.1633	0.868202	1.05975	8.1732	10.6366	10.522	10.3038	0.923651	0.794021
BC3M32-418_29_63	GenBank:JG391730	0	10.4193	10.8007	11.047	1.30262	1.54514	25.3434	10.2951	10.3078	10.3928	1.00885	1.07005	2.5452	10.3073	10.4023	10.6621	1.06806	1.27886
BC3M32-418_97_136	GenBank:	30.0668	11.0224	11.1279	11.2559	1.07587	1.17566	20.7617	10.5777	10.4695	10.6073	0.927717	1.02075	10.2999	10.7908	10.9698	10.7127	1.13212	0.947294
BC3M33-420_10_47	GenBank:JG391866	0	8.83939	8.86653	9.55797	1.01899	1.64555	9.49721	8.83667	8.69354	9.03495	0.905547	1.14733	3.39941	8.4254	8.20201	8.75233	0.856551	1.25434
BC3M33-420_145_179	GenBank:	2.19083	11.8195	12.2655	11.9284	1.36228	1.07841	8.47868	11.0472	10.9263	11.1162	0.919612	1.04903	4.949	11.4179	11.9024	11.6436	1.39912	1.1693
BC3M33-421_2617_2651	GenBank:JG391870	NaN	11.2164	11.1723	11.2031	0.969872	0.990774	8.47868	10.3022	10.0936	10.1708	0.865423	0.912986	10.2999	11.0773	10.8661	11.0424	0.863821	0.976098
BC3M33-421_2897_2931	GenBank:	3.17511	10.4889	9.8316	10.7423	0.634078	1.19203	1.63463	9.28107	8.95956	9.36966	0.800231	1.06333	14.1082	10.3834	10.069	10.2047	0.804173	0.883511
BC3M33-422_193_227	GenBank:JG391875	4.85352	10.2584	10.0765	10.3955	0.881545	1.09971	2.89926	9.95855	9.63436	9.86242	0.798745	0.935538	42.1705	9.86111	9.78648	9.83341	0.949589	0.980982
BC3M33-422_345_379	GenBank:	0.987415	9.49605	9.73648	10.0162	1.18134	1.43409	11.1053	9.26094	9.22016	9.45751	0.972127	1.14597	13.7298	9.21574	9.14324	9.42833	0.950988	1.15876
BC3M41-451_181_215	GenBank:JG391740	3.17511	9.88333	10.046	10.2831	1.11937	1.31931	24.6666	9.76551	9.70429	9.8528	0.958454	1.06237	0.679883	9.65718	9.35027	10.0287	0.808373	1.29373
BC3M41-451_59_95	GenBank:	9.88843	11.4898	11.6936	11.4734	1.15177	0.988747	1.63463	10.391	10.646	10.6779	1.19328	1.21995	1.82134	10.8195	11.2439	11.0322	1.34203	1.15883
BC3M42-452_25_59	GenBank:JG391778	9.34753	12.7655	12.8191	13.1205	1.03783	1.27896	0	12.0584	12.1049	12.6341	1.03278	1.49038	0	12.8138	13.1238	12.4491	1.2397	0.776609
BC3M42-452_74_109	GenBank:	22.6557	13.3857	13.3881	13.5785	1.00167	1.14301	0	12.5222	12.6474	12.985	1.09061	1.37821	12.4813	13.2846	13.4378	13.2597	1.11208	0.982888
BC3M43-453_109_143	GenBank:JG391764	0	10.0142	9.75759	12.8481	0.837062	7.13004	0	10.4021	9.35736	10.0093	0.484725	0.761627	0.443138	10.2828	10.8996	12.448	1.53352	4.48521
BC3M43-453_183_217	GenBank:	0	11.3435	11.2948	13.904	0.966772	5.89925	0	11.6836	10.5915	11.6213	0.46908	0.957718	0.45955	11.4187	11.9034	12.9968	1.39934	2.98577
BC3M43-454_159_193	GenBank:JG391769	0	9.00748	9.00465	9.97	0.998039	1.94871	0	8.98484	8.82477	9.58949	0.894982	1.52061	1.45121	8.70416	8.47009	8.79416	0.850233	1.06437
BC3M43-454_17_51	GenBank:	0	9.76925	9.963	10.6888	1.14374	1.89152	0.158385	9.82256	9.52917	9.96199	0.815985	1.10147	47.3331	9.82958	9.87899	9.82961	1.03484	1.00002
BC3M44-457_133_168	GenBank:JG391840	5.09934	9.85283	10.0968	10.294	1.18427	1.35769	7.75198	9.58021	9.59427	9.80318	1.00979	1.16713	29.8498	9.79656	9.81731	9.70854	1.01449	0.940815
BC3M44-457_201_235	GenBank:	40.7734	10.6578	10.7407	10.7006	1.05913	1.03013	22.5609	10.2583	10.1231	10.2114	0.910582	0.968	6.55034	10.4932	10.2456	10.3663	0.842276	0.915752
BC3M44-458_117_151	GenBank:JG391844	1.01767	10.6969	10.5724	11.0368	0.917323	1.26566	14.0258	10.3246	10.4299	10.4881	1.07566	1.11997	8.1732	10.4069	10.2638	10.6102	0.905599	1.15137
BC3M44-458_75_110	GenBank:	0.987415	9.78104	10.0032	10.5434	1.1665	1.69621	0	9.7382	9.32355	10.4791	0.750201	1.67118	13.7298	9.63402	9.61849	9.98646	0.989294	1.27672
BT1M11-22_141_175	GenBank:JG391759	36.4232	12.1052	12.1199	11.9984	1.01023	0.928655	0	11.4797	11.6677	11.1999	1.13916	0.823696	0.527994	11.8315	12.1846	11.6912	1.27734	0.907337
BT1M11-22_197_231	GenBank:	36.4232	11.6667	11.8238	11.7798	1.11504	1.08155	0.563665	11.2047	11.4907	11.1141	1.21919	0.939139	1.79661	11.5012	11.8036	11.4925	1.2332	0.993965
BT1M12-25_1081_1116	GenBank:JG391722	39.7995	10.6596	10.5737	10.4663	0.942147	0.87458	19.3894	9.60112	9.75018	9.74018	1.10884	1.10119	9.50988	9.82316	10.0378	10.0744	1.16038	1.1902
BT1M12-25_447_481	GenBank:	1.05865	10.2987	9.93945	10.9633	0.779581	1.5851	0	10.0332	9.51872	10.1883	0.700069	1.1135	21.6162	10.301	9.94357	9.99338	0.780571	0.807993
BT1M12-30_193_227	GenBank:JG391887	1.19954	10.3138	10.6815	10.8058	1.29031	1.40641	28.1848	10.1484	10.0719	10.1465	0.94835	0.998684	2.5452	10.2564	10.4331	10.0509	1.1303	0.86726
BT1M12-30_5_39	GenBank:	6.81196	9.96238	10.0898	10.4323	1.09236	1.38505	0	9.81302	9.41132	10.1231	0.756967	1.23977	0.800507	9.97242	10.0142	9.67522	1.02937	0.813835
BT1M13-32_135_169	GenBank:JG391913	51.0887	11.1197	11.1832	11.1461	1.04504	1.0185	0.169598	10.6926	10.8229	10.4136	1.09448	0.824136	1.82134	10.5414	11.0772	10.7337	1.44978	1.14259
BT1M13-32_177_211	GenBank:	1.81832	11.9004	11.7106	12.138	0.876756	1.17906	19.3894	11.4878	11.4848	11.5892	0.997973	1.07283	8.1732	11.6978	11.5454	11.8012	0.899736	1.07433
BT1M13-33_157_193	GenBank:JG391914	6.0754	10.1221	10.382	10.5054	1.19747	1.30438	13.6498	9.9538	9.77999	9.94739	0.886497	0.995568	44.9865	10.0598	10.0861	10.1047	1.0184	1.03166
BT1M13-33_178_212	GenBank:	10.516	11.9278	11.8726	12.1466	0.962452	1.16375	0	11.5951	11.3221	11.7232	0.827593	1.09281	2.5452	11.9629	11.7916	11.651	0.888033	0.80555
BT1M13-34_169_204	GenBank:JG391920	42.6579	10.7906	10.9099	10.8587	1.08621	1.04837	32.0225	10.2919	10.2708	10.3547	0.985445	1.04446	37.8081	10.5393	10.5275	10.6447	0.991848	1.07579
BT1M13-34_38_72	GenBank:	43.7609	10.8706	10.9751	10.9699	1.07515	1.07126	6.793	10.3669	10.2315	10.4502	0.910433	1.05945	20.474	10.5891	10.6406	10.5314	1.03636	0.960788
BT1M13-36_8_46	GenBank:JG391933	1.26192	9.8323	10.1908	10.509	1.28209	1.59853	0.555496	9.37469	9.81212	9.43251	1.35419	1.04089	9.01353	9.35658	9.59483	9.78604	1.17956	1.34673
BT1M13-37_133_167	GenBank:JG391941	26.4791	12.6586	12.8503	12.7873	1.14207	1.09334	0	11.8259	11.8328	12.3535	1.00483	1.44155	0.477225	12.4154	12.6575	12.1664	1.18267	0.841469
BT1M13-37_40_74	GenBank:	40.7734	11.3726	11.4308	11.5123	1.0412	1.10168	0.43556	10.8726	10.6911	11.081	0.881778	1.15539	2.54019	11.0292	10.855	10.7699	0.886246	0.835451
BT1M14-39_766_800	GenBank:JG391829	20.2503	9.87705	9.94174	10.2496	1.04586	1.29465	20.4644	9.58524	9.42479	9.47465	0.894751	0.926215	0.486583	10.1477	10.2268	9.71984	1.05641	0.743373
BT1M14-39_870_904	GenBank:	1.81832	9.33462	9.4433	9.95107	1.07825	1.53311	35.171	9.13321	9.0968	9.16175	0.975078	1.01998	1.50398	9.41331	9.62727	9.25213	1.15987	0.894292
BT1M14-41_13_47	GenBank:JG391699	0	10.9787	10.9576	11.6691	0.985543	1.61383	5.39005	10.9687	10.8346	11.0748	0.911284	1.07633	41.8704	10.8945	10.8185	10.8064	0.948689	0.940799
BT1M14-41_183_217	GenBank:	0	13.1611	14.7249	10.5835	2.95622	0.167518	0	10.4908	11.9864	10.2088	2.81981	0.822443	2.39188	9.93242	10.6907	9.85219	1.69142	0.945908
BT1M21-101_461_500	GenBank:JG391900	15.2048	10.2167	10.2606	10.5332	1.03091	1.24536	20.4644	9.69592	9.75514	9.8642	1.0419	1.12372	1.4742	10.2421	10.132	9.84349	0.926491	0.758573
BT1M21-101_941_980	GenBank:	1.78742	10.9312	10.9797	11.2981	1.03421	1.28953	0	9.99532	10.453	10.378	1.37334	1.30375	6.55034	10.6257	10.7459	10.9529	1.08692	1.25456
BT1M21-99_161_195	GenBank:JG391773	0.788698	12.4226	12.7704	12.241	1.27268	0.881718	12.5163	11.4525	11.608	11.5942	1.11376	1.10317	15.1652	11.9357	12.1467	12.1609	1.15748	1.16895
BT1M21-99_213_252	GenBank:	21.5171	11.7734	11.8506	11.6466	1.05497	0.915807	12.5163	11.2092	11.0114	11.0554	0.871883	0.898883	47.3331	11.3701	11.4074	11.4258	1.02616	1.03933
BT1M22-104_169_203	GenBank:JG391825	1.15985	9.4337	9.29636	10.108	0.909193	1.59585	8.47868	9.40019	9.22806	9.50313	0.887531	1.07397	5.42192	9.25472	9.02652	9.35074	0.853697	1.06882
BT1M22-104_321_355	GenBank:	1.09541	10.0229	10.1579	10.6871	1.09811	1.58467	0.951885	9.92108	9.7519	10.0984	0.889346	1.13075	43.1129	9.93528	9.86936	9.86601	0.955338	0.953119
BT1M22-105_32_68	GenBank:JG391831	0	9.1712	9.1905	9.87666	1.01346	1.63066	0	9.31385	9.01064	9.55078	0.810452	1.17848	7.40225	9.16955	8.84913	9.12367	0.80084	0.968702
BT1M22-105_56_94	GenBank:	0.788698	10.4088	10.2729	10.8498	0.910068	1.35756	7.25049	10.2936	10.0807	10.3034	0.862796	1.00681	17.9108	10.2382	10.0083	10.1558	0.852659	0.944466
BT1M22-105_RC_144_180	GenBank:JG391831	43.7609	12.0517	12.1752	12.1049	1.08943	1.03757	0.951885	11.557	11.4119	11.7896	0.904275	1.17491	0.539472	11.8971	12.1071	11.7834	1.15668	0.924168
BT1M23-108_169_206	GenBank:JG391762	30.0668	11.0568	11.1368	10.9475	1.05705	0.927042	33.4593	10.453	10.4577	10.5079	1.00323	1.03876	14.1082	10.5412	10.6101	10.2995	1.04894	0.845756
BT1M23-108_95_133	GenBank:	14.6151	11.9121	12.0186	11.7568	1.07662	0.897914	NaN	11.0392	11.044	11.037	1.00336	0.998474	4.83138	11.1982	11.3243	11.0318	1.09135	0.891066
BT1M23-109_219_253	GenBank:JG391766	20.2503	11.7875	12.0654	11.9803	1.21242	1.14299	37.4549	11.272	11.2673	11.2896	0.996767	1.0123	6.73392	11.6866	11.9149	11.6661	1.17146	0.985892
BT1M23-109_81_115	GenBank:	13.0113	12.1883	12.3616	12.0114	1.1276	0.884593	2.61564	10.9342	11.1402	11.1833	1.15349	1.18847	13.2636	11.5233	11.7806	11.744	1.19522	1.1653
BT1M23-110_176_210	GenBank:JG391925	1.68525	11.283	11.5154	11.7182	1.17481	1.35212	36.9281	10.9397	10.9245	10.9082	0.989512	0.978384	0.775491	11.0524	11.2635	11.028	1.15755	0.983207
BT1M23-110_24_58	GenBank:	1.81832	11.7827	12.1349	11.8893	1.27651	1.07665	13.6498	10.9967	11.0881	10.9239	1.06542	0.950779	1.54295	11.4223	11.6138	11.3727	1.14192	0.966229
BT1M23-110_RC_114_148	GenBank:JG391925	30.4993	10.6492	10.8533	10.7222	1.15201	1.05192	5.39005	9.77399	9.89528	10.0436	1.08771	1.2055	15.7283	10.0869	10.1629	10.2861	1.05413	1.14811
BT1M23-110_RC_178_212	GenBank:	3.571	10.0564	10.2734	10.3222	1.16234	1.20229	13.6498	9.77535	9.58081	9.70957	0.873852	0.955434	21.9553	9.73521	9.86492	9.64153	1.09407	0.93713
BT1M24-118_213_248	GenBank:JG391867	0.525798	10.8121	10.5898	11.4705	0.857198	1.57829	10.3522	9.88521	10.0219	10.1241	1.09939	1.18005	1.37865	10.418	10.0638	10.4558	0.78235	1.02659
BT1M24-118_37_71	GenBank:	1.02097	11.2331	11.2903	11.6002	1.04041	1.2898	15.8493	10.4007	10.4215	10.5455	1.01457	1.10562	41.9558	10.8244	10.9223	10.8998	1.07021	1.05372
BT1M24-119_33_67	GenBank:JG391871	0	10.519	10.4883	11.2753	0.978961	1.68922	0	10.2264	9.78947	10.3107	0.738695	1.06017	8.1732	10.5659	10.3491	10.2557	0.860458	0.80654
BT1M24-119_81_115	GenBank:	1.49163	12.8381	12.8734	13.6947	1.0248	1.81088	1.82784	12.2745	11.682	12.1836	0.663185	0.938941	1.51933	13.5109	12.8711	12.7641	0.641764	0.595917
BT1M24-120_193_230	GenBank:JG391749	44.1164	10.4871	10.3831	10.4866	0.930461	0.999628	0.301805	10.1552	9.80667	10.2459	0.785398	1.06488	21.9553	10.3415	10.2643	10.1453	0.947848	0.872836
BT1M24-120_93_127	GenBank:	7.10252	9.72285	9.68988	10.018	0.977402	1.22699	0.782229	9.46982	9.18371	9.60496	0.820109	1.0982	25.6233	9.5544	9.37275	9.53083	0.881697	0.983797
BT1M31-464_15_49	GenBank:JG391768	1.53642	10.1316	10.2406	10.6197	1.07848	1.40253	0	9.63834	9.50941	10.3318	0.914508	1.61717	NaN	9.86527	9.85638	9.85836	0.993854	0.995223
BT1M31-464_44_80	GenBank:	2.19083	10.4817	10.7598	10.8566	1.21254	1.29669	4.98361	9.76986	10.0013	10.0405	1.17398	1.20636	12.2835	10.1206	10.3845	10.3174	1.20071	1.14619
BT1M31-464_RC_22_56	GenBank:JG391768	14.6151	10.2381	10.3594	10.4708	1.08772	1.17503	33.4593	10.033	10.0016	9.96271	0.978435	0.952427	20.3801	10.0602	10.1685	10.0755	1.07797	1.01069
BT1M31-464_RC_44_78	GenBank:	32.9713	10.3157	10.3505	10.49	1.02443	1.12846	15.1083	10.0511	9.88734	9.90415	0.892682	0.903148	41.8704	10.1218	10.0285	10.05	0.937362	0.951451
BT1M33-189_215_254	GenBank:JG391718	1.75266	9.96737	9.81783	10.2824	0.901538	1.24402	0.301805	9.80805	9.4124	9.83322	0.760147	1.0176	0.486583	9.81163	9.36441	9.80529	0.733454	0.99562
BT1M33-189_44_80	GenBank:	39.7995	12.6433	12.7379	12.5806	1.06777	0.957482	1.40658	11.9424	11.8178	12.1789	0.917297	1.17818	0.787801	12.5385	12.5842	12.2578	1.03215	0.823169
BT1M44-251_30_67	GenBank:JG391908	39.7995	11.9359	11.9483	11.8463	1.00864	0.939759	3.42896	10.9735	11.065	11.2081	1.06547	1.17664	47.3331	11.4887	11.5117	11.5306	1.01611	1.02948
BT1M44-251_8_45	GenBank:	7.63087	10.5947	10.8382	10.6393	1.18389	1.03144	17.4146	10.1639	10.0488	10.2093	0.923336	1.03196	3.28685	10.2057	10.1707	10.414	0.976083	1.15535
BT1M44-251_RC_36_73	GenBank:JG391908	0.896247	9.68753	9.53072	9.9707	0.897007	1.21687	2.61564	9.53306	9.27529	9.65365	0.83638	1.08718	2.5452	9.42996	9.1985	9.6171	0.851772	1.1385
BT1M44-251_RC_4_41	GenBank:	16.4678	10.3749	10.6051	10.4162	1.17294	1.02899	18.7406	9.83699	9.73343	9.92019	0.930729	1.05937	48.0958	10.0339	10.0496	10.0713	1.01088	1.0262
BT2M11-47_125_159	GenBank:JG391916	17.1171	11.6108	11.4356	11.2757	0.885633	0.792747	6.36234	10.3758	10.3581	10.1587	0.987829	0.860323	1.35052	10.858	11.1361	10.8549	1.21258	0.997874
BT2M11-47_60_95	GenBank:	0	11.7319	11.8726	11.179	1.10245	0.681632	15.1083	10.4592	10.4015	10.2939	0.960798	0.891739	45.9012	11.1273	11.1027	11.0727	0.983067	0.962828
BT2M11-48_193_227	GenBank:JG391921	1.1556	12.6079	12.2997	12.1333	0.807661	0.719683	3.65465	11.4151	11.6226	11.3648	1.1547	0.965705	12.2835	12.2444	12.3302	12.0476	1.06131	0.872485
BT2M11-48_313_347	GenBank:	8.05742	12.5933	12.3947	12.2541	0.871373	0.790467	0	11.6809	11.9114	11.3842	1.17324	0.814139	0	12.5917	12.9585	12.3214	1.28952	0.829143
BT2M11-49_129_163	GenBank:JG391927	4.53676	9.61916	9.71338	9.93589	1.06749	1.24551	4.59454	9.27479	9.11596	9.42601	0.895754	1.11051	36.7017	9.3032	9.18272	9.23146	0.919883	0.95149
BT2M11-49_161_195	GenBank:	2.07552	9.36507	9.20788	9.77287	0.896765	1.32666	2.74493	9.29794	8.90559	9.25467	0.761888	0.970456	10.2999	9.11559	8.84912	9.12647	0.831354	1.00757
BT2M11-50_RC_65_99	GenBank:JG391790	1.11872	11.5885	11.8797	11.4048	1.2237	0.880456	4.72947	10.8748	10.7656	11.012	0.927132	1.09979	3.33097	11.2461	11.5088	11.2934	1.19969	1.03332
BT2M11-50_RC_89_125	GenBank:	1.22279	10.4529	10.6366	10.9421	1.13582	1.40366	24.6666	10.0588	10.1259	10.1769	1.0476	1.08533	27.517	10.207	10.2973	10.3745	1.06464	1.12314
BT2M11-52_141_179	GenBank:JG391803	8.14472	11.6869	11.9525	11.7111	1.20213	1.01688	5.39005	11.0289	10.9021	11.1982	0.915828	1.1245	11.3222	11.5057	11.6535	11.4414	1.10784	0.956393
BT2M11-52_33_67	GenBank:	4.53676	12.3457	12.5373	12.1458	1.14197	0.870584	0	11.5517	11.5146	11.8846	0.974613	1.25953	1.39807	11.9739	12.2896	11.8543	1.24457	0.920425
BT2M11-53_103_138	GenBank:JG391811	41.0396	10.0149	10.136	10.115	1.0875	1.07178	15.8493	9.49835	9.49211	9.6735	0.99569	1.12909	20.3801	9.66549	9.76191	9.6511	1.06912	0.99007
BT2M11-53_182_216	GenBank:	3.571	12.6662	12.98	12.5154	1.24297	0.900759	0	11.4185	11.6042	11.9353	1.13741	1.43078	0.719296	12.1408	12.5155	11.9933	1.2966	0.902827
BT2M12-57_152_186	GenBank:JG391797	10.4212	10.5616	10.5044	10.8285	0.96109	1.20324	0	10.2085	9.80145	10.3699	0.754175	1.11838	13.7298	10.3262	10.1191	10.2853	0.866253	0.972034
BT2M12-57_66_103	GenBank:	3.50532	10.0165	10.1772	10.5547	1.11785	1.45214	2.89926	9.77275	9.44444	9.69513	0.796468	0.947621	3.47736	9.6412	9.34945	9.84612	0.816907	1.15262
BT2M12-58_139_175	GenBank:JG391804	1.47077	9.62174	9.91606	10.1037	1.22631	1.39668	23.2751	9.35043	9.49531	9.54068	1.10564	1.14097	1.5591	9.34272	9.22257	9.60414	0.920096	1.19866
BT2M12-58_31_68	GenBank:	18.647	11.544	11.7528	11.5067	1.15571	0.974508	0.0895543	10.93	10.6788	11.0707	0.840226	1.10245	7.40225	11.31	11.4212	11.1911	1.08013	0.920884
BT2M12-59_127_161	GenBank:JG391812	0	12.4434	13.0327	12.616	1.50443	1.12705	0	11.7419	12.1748	12.0985	1.34987	1.2804	0	12.099	12.8431	12.1288	1.67495	1.02086
BT2M12-59_209_243	GenBank:	0.54206	12.2212	12.9201	12.4139	1.62328	1.14295	0	11.6458	12.1033	11.8353	1.37316	1.14037	0	12.1472	12.5997	12.0831	1.36841	0.95654
BT2M12-61_104_142	GenBank:JG391680	31.2835	10.2383	9.95646	10.0664	0.822537	0.887658	8.47868	9.44367	9.71434	9.69622	1.20637	1.19131	24.8907	9.61298	9.51364	9.49346	0.93346	0.920498
BT2M12-61_192_229	GenBank:	1.74737	11.0634	11.1712	11.4267	1.0776	1.28633	11.8833	10.8212	10.7365	10.9096	0.942976	1.06319	13.7298	10.9867	10.7837	10.8527	0.868748	0.911333
BT2M12-61_RC_192_229	GenBank:JG391680	1.02097	10.3212	10.2632	10.6774	0.960551	1.28004	34.5734	9.87909	9.83751	9.82105	0.971595	0.960574	6.55034	9.90872	9.79564	10.1981	0.92461	1.22214
BT2M12-61_RC_240_276	GenBank:	2.19083	9.8123	9.78681	10.2088	0.982486	1.31629	0	9.79281	9.31463	9.81443	0.717884	1.0151	34.6393	9.65401	9.48809	9.55206	0.89136	0.931774
BT2M12-62_213_249	GenBank:JG391683	8.94349	10.4682	10.7507	10.736	1.21628	1.20395	4.98361	10.1927	9.95379	10.1998	0.847406	1.00493	33.6613	10.3178	10.4113	10.3255	1.0669	1.00529
BT2M12-62_41_75	GenBank:	13.4096	12.2984	12.2524	12.0658	0.968598	0.851081	0	11.2585	11.0972	11.5623	0.894174	1.23438	0	11.6962	12.1023	11.505	1.32509	0.875873
BT2M12-64_109_143	GenBank:JG391693	30.0668	12.5168	12.6555	12.5033	1.10088	0.990699	0	11.7032	11.7163	12.3448	1.00913	1.56012	2.5452	12.3496	12.5456	12.1463	1.1455	0.868567
BT2M12-64_209_243	GenBank:	39.7995	10.1689	9.99193	9.97662	0.884566	0.87523	7.75198	9.54524	9.39151	9.65382	0.898927	1.07817	4.01999	9.56582	9.43968	9.21499	0.916275	0.78413
BT2M13-70_2_36	GenBank:JG391821	2.39604	11.4757	11.7005	11.7525	1.1686	1.21151	0.563665	10.8581	10.894	11.1672	1.02524	1.23893	1.21052	11.2132	11.6551	11.159	1.35843	0.963113
BT2M13-70_201_235	GenBank:	1.17716	9.91221	10.0789	10.6349	1.12245	1.65024	3.84165	9.86737	9.88252	10.114	1.01055	1.18644	40.3379	9.80053	9.77334	9.85963	0.981329	1.04182
BT2M13-72_106_141	GenBank:JG391830	1.13319	10.053	10.295	10.7496	1.18262	1.62076	0.782229	9.52051	9.96481	9.78068	1.36066	1.19762	3.55665	9.81408	9.91975	10.1652	1.07599	1.27555
BT2M13-72_201_235	GenBank:	1.30904	9.50786	9.56636	10.0554	1.04138	1.46155	7.25049	9.48572	9.4758	9.74109	0.993154	1.19364	21.9553	9.39978	9.22503	9.27353	0.88592	0.916209
BT2M14-75_139_173	GenBank:JG391858	30.0668	11.5092	11.7155	11.6232	1.15373	1.08224	0	11.0634	10.9222	11.4961	0.906743	1.34969	14.7819	11.332	11.4739	11.2948	1.10336	0.974505
BT2M14-75_33_67	GenBank:	1.69612	11.2706	11.6089	11.2469	1.26431	0.983732	21.8362	10.4293	10.5544	10.5295	1.09063	1.07199	12.4813	10.7275	10.9481	10.886	1.16519	1.1161
BT2M14-78_316_350	GenBank:JG391865	2.10882	10.8531	11.2904	11.1982	1.35399	1.2702	35.6595	10.2529	10.2954	10.2873	1.02987	1.02408	44.9865	10.6024	10.6192	10.5312	1.01168	0.951843
BT2M14-78_814_849	GenBank:	1.20412	10.6772	10.7684	11.3237	1.06527	1.56542	1.15964	9.98325	10.0135	10.3653	1.02119	1.30322	10.2999	10.3923	10.1223	10.3621	0.829333	0.979284
BT2M21-126_55_89	GenBank:JG391905	7.70477	10.6243	10.8406	10.9327	1.1618	1.23833	20.7617	10.1482	10.2165	10.28	1.04851	1.09572	40.3379	10.455	10.4665	10.5447	1.00804	1.06421
BT2M21-126_8_47	GenBank:	1.19954	9.05359	8.93728	9.5273	0.922549	1.38868	3.65465	9.13485	8.81503	9.22528	0.801169	1.06469	11.3222	8.93136	8.65944	8.97784	0.828217	1.03274
BT2M21-126_RC_28_67	GenBank:JG391905	48.2257	10.2665	10.3313	10.2613	1.04599	0.996403	20.4644	9.83409	9.67242	9.72758	0.893993	0.928838	3.17924	9.96114	9.68264	9.93778	0.824445	0.983942
BT2M21-126_RC_88_127	GenBank:	8.94349	11.884	12.1564	11.93	1.20783	1.0324	23.8227	11.1219	11.1351	11.2175	1.0092	1.06854	2.3634	11.3803	11.8851	11.4952	1.41888	1.08287
BT2M22-128_145_179	GenBank:JG391891	0.817303	12.6823	11.9113	12.1666	0.585983	0.699434	20.4644	11.2486	11.2861	11.1597	1.02631	0.940203	2.52035	11.9563	11.8022	11.6935	0.898673	0.833496
BT2M22-128_169_203	GenBank:	4.4799	10.9041	10.5776	10.943	0.797466	1.02734	7.10349	10.1522	9.98106	10.2001	0.888159	1.03377	30.8539	10.522	10.4769	10.3999	0.969216	0.918802
BT2M22-131_179_215	GenBank:JG391767	0	13.2853	12.0539	13.7326	0.425917	1.36354	1.63463	12.7778	12.5061	12.2461	0.828341	0.691739	0	13.8572	13.9343	13.0548	1.05493	0.573397
BT2M22-131_26_60	GenBank:	0	12.8305	11.7155	14.2561	0.461668	2.68629	0	12.2216	11.6048	11.2145	0.65211	0.497534	4.90371	12.9884	13.1518	12.6193	1.11992	0.774253
BT2M23-135_145_179	GenBank:JG391841	0.496036	10.3692	10.5423	10.9678	1.12744	1.51423	24.6666	10.1909	10.2501	10.3141	1.04187	1.08914	22.8596	10.2796	10.429	10.4224	1.10911	1.10404
BT2M23-135_217_251	GenBank:	25.8726	12.0163	12.139	11.8468	1.08883	0.889208	3.42896	10.8741	11.1338	10.9377	1.19719	1.04506	10.2999	11.3808	11.4419	11.5956	1.04324	1.16048
BT2M23-136_157_191	GenBank:JG391845	1.78512	10.4808	11.1063	10.9859	1.54279	1.41921	7.10349	10.1975	10.2143	10.4406	1.01174	1.18354	13.7298	10.3922	10.3824	10.5605	0.993247	1.12375
BT2M23-136_97_131	GenBank:	14.6151	12.4293	12.638	12.5575	1.15562	1.0929	0	11.0865	11.5619	11.7136	1.39035	1.54444	0.410177	11.7609	12.1999	12.2205	1.35567	1.37513
BT2M23-137_119_154	GenBank:JG391847	3.16746	12.7187	12.8464	12.4534	1.09258	0.832033	0.301805	11.7653	11.8426	12.1147	1.05499	1.27401	25.6233	12.3548	12.4941	12.3779	1.10132	1.01614
BT2M23-137_2_36	GenBank:	3.07784	9.9932	10.1911	10.4517	1.14705	1.37413	8.47868	9.45168	9.71678	9.54729	1.20172	1.06852	12.9119	9.49423	9.63843	9.64859	1.10512	1.11293
BT2M23-138_169_203	GenBank:JG391850	1.60959	11.9084	11.9649	11.5293	1.03999	0.768949	14.5159	11.1167	10.9712	10.9854	0.904028	0.913007	45.9012	11.526	11.4749	11.473	0.965205	0.963901
BT2M23-138_219_253	GenBank:	20.2503	11.4142	11.5768	11.6269	1.11932	1.15888	0	10.8066	10.6626	11.1156	0.904968	1.23886	1.11951	11.21	11.4005	11.0765	1.14115	0.911616
BT2M23-139_117_151	GenBank:JG391855	37.6376	11.471	11.6062	11.5387	1.09829	1.04807	0.43556	10.5464	10.9007	10.9637	1.27843	1.3355	22.8596	11.1523	11.204	11.306	1.03649	1.11242
BT2M23-139_65_99	GenBank:	5.81735	11.0731	11.3134	11.3604	1.18122	1.22029	0.158385	10.5737	10.5802	10.9177	1.00451	1.26927	2.39188	10.942	11.1627	10.8464	1.16531	0.935918
BT2M23-141_449_488	GenBank:JG391739	2.19083	11.5626	11.6957	11.238	1.09667	0.79851	2.36276	10.2494	10.5835	10.5393	1.26052	1.22251	14.7819	10.7248	10.7973	11.0286	1.05154	1.23445
BT2M23-141_97_131	GenBank:	50.76	12.3323	12.379	12.3241	1.03288	0.994328	1.424	11.3165	11.4223	11.6136	1.07608	1.22863	21.3604	11.876	11.9474	11.7631	1.05071	0.924719
BT2M24-143_11_45	GenBank:JG391817	1.53642	9.53993	9.60256	9.91286	1.04437	1.29498	4.02115	9.32989	9.08877	9.40773	0.846088	1.05543	2.88765	9.65297	9.26711	9.30877	0.765323	0.787747
BT2M24-143_259_293	GenBank:	0.92788	9.5993	9.24558	9.99001	0.782564	1.31103	33.4593	9.24512	9.28217	9.32444	1.02601	1.05652	0.481859	9.64678	9.18173	9.10908	0.724443	0.688866
BT2M24-143_RC_355_389	GenBank:JG391817	0	9.03883	9.11316	9.62766	1.05287	1.50403	5.39005	9.11098	8.79616	9.07484	0.803951	0.975256	10.2999	8.93764	8.64146	8.9623	0.814404	1.01724
BT2M24-143_RC_611_645	GenBank:	22.6557	9.57284	9.64768	9.82069	1.05325	1.18744	13.6498	9.21157	9.1042	9.35603	0.928274	1.10531	22.8596	9.18307	9.09401	9.24851	0.940137	1.04641
BT2M24-144_149_183	GenBank:JG391822	1.78742	10.1107	9.95282	10.4027	0.896343	1.22434	0	9.84463	9.53436	10.4119	0.80649	1.48175	1.21052	9.90131	9.53584	9.91599	0.776212	1.01022
BT2M24-144_33_67	GenBank:	1.27209	9.903	9.89342	10.28	0.993381	1.29864	1.37317	9.49735	9.46936	9.84331	0.980787	1.271	12.7485	9.63439	9.41002	9.68673	0.855968	1.03694
BT2M24-145_108_143	GenBank:JG391826	0.553472	10.7309	10.8415	11.2829	1.07971	1.46618	15.1083	10.0824	10.2	10.253	1.08492	1.12551	9.01353	10.4671	10.6022	10.6776	1.09813	1.15703
BT2M24-145_217_252	GenBank:	1.26192	10.0447	10.304	11.0555	1.19686	2.01501	3.17009	9.58936	9.64618	9.97369	1.04017	1.30525	18.7861	9.81973	9.88466	10.0801	1.04604	1.19776
BT2M24-146_164_199	GenBank:JG391832	0	9.14524	8.92232	9.90345	0.856829	1.69139	0.158385	8.93376	8.64054	9.1807	0.816082	1.18669	0.435364	8.81345	8.37796	8.82326	0.739442	1.00682
BT2M24-146_217_251	GenBank:	33.9758	12.1603	11.8958	12.108	0.832483	0.964353	0	11.0437	11.0061	11.3753	0.974234	1.25837	11.3222	11.5631	11.7607	11.5421	1.14678	0.985496
BT2M24-147_105_139	GenBank:JG391835	0	9.33241	10.1973	10.1002	1.82119	1.70261	4.54118	9.21605	9.05225	9.37458	0.89267	1.11615	1.79661	9.21548	9.61432	9.24149	1.31845	1.01819
BT2M24-147_213_247	GenBank:	0.914432	10.3252	10.5602	11.0328	1.17696	1.6331	2.36276	10.0698	10.0471	10.3359	0.984374	1.20252	40.3379	10.2671	10.3232	10.2114	1.03962	0.962085
BT2M24-148_2_40	GenBank:JG391836	19.8564	9.85057	10.0686	10.0505	1.16317	1.14865	1.50994	9.72281	9.42423	9.75443	0.813053	1.02216	31.3938	9.74261	9.68094	9.81134	0.958154	1.04879
BT2M24-148_201_235	GenBank:	42.6579	11.9497	11.9508	12.0387	1.00073	1.06361	15.1083	11.3409	11.3418	11.4658	1.0006	1.09042	6.55034	11.8017	11.9667	11.6564	1.12113	0.904184
BT2M24-150_185_219	GenBank:JG391712	9.88843	11.8436	12.0624	11.8263	1.16381	0.988126	16.9167	11.02	10.9936	11.1289	0.98191	1.07844	12.6975	11.4851	11.6756	11.4579	1.1411	0.981328
BT2M24-150_97_135	GenBank:	4.4799	10.733	10.9206	10.9752	1.13892	1.1828	12.5163	9.94593	9.91306	10.108	0.977469	1.11888	15.953	10.4518	10.5325	10.3524	1.05752	0.933411
BT2M24-152_165_199	GenBank:JG391721	18.647	11.2968	11.3273	11.477	1.0214	1.13307	0	10.7168	10.6616	11.0189	0.962486	1.23294	0	11.1041	11.301	10.8696	1.14627	0.85001
BT2M24-152_83_117	GenBank:	0	8.73973	8.82678	9.5931	1.0622	1.80672	7.10349	8.96251	8.76217	9.10871	0.870348	1.10665	1.89072	8.61452	8.32706	8.76837	0.819348	1.11254
BT2M31-191_116_150	GenBank:JG391708	3.17511	10.8969	11.0659	11.1986	1.12432	1.23259	0	10.7862	10.3484	10.4739	0.73825	0.805353	21.9553	10.7845	10.6693	10.8306	0.923235	1.03246
BT2M31-191_28_62	GenBank:	47.8179	13.9161	14.0006	13.9534	1.06032	1.02616	4.02115	13.0793	13.0109	13.3711	0.953745	1.2242	1.51933	13.9007	14.0659	13.5288	1.12131	0.772771
BT2M31-192_29_63	GenBank:JG391709	17.96	10.4995	10.3663	10.743	0.911826	1.18387	0.563665	10.1725	9.76639	10.0555	0.754681	0.922111	1.39807	10.2007	10.3154	10.0292	1.08273	0.887892
BT2M31-192_81_115	GenBank:	18.647	9.839	9.66025	10.0841	0.883469	1.1852	3.84165	9.53592	9.27689	9.55068	0.835651	1.01029	15.7283	9.46874	9.23948	9.35407	0.853074	0.923597
BT2M31-193_1052_1086	GenBank:JG391714	14.6151	11.4884	11.6103	11.7605	1.08819	1.20754	0	11.2972	11.3351	12.1136	1.02659	1.7609	30.186	11.3505	11.4413	11.2841	1.06494	0.954996
BT2M31-193_472_506	GenBank:	0	10.5452	12.1426	11.6893	3.02601	2.21005	0.782229	11.3287	11.0078	11.8668	0.800612	1.45212	8.1732	10.8891	11.4978	11.3539	1.52492	1.38008
BT2M31-194_161_195	GenBank:JG391720	50.76	13.2902	13.2937	13.2038	1.00241	0.941853	0	12.6482	12.3879	13.403	0.834946	1.68745	12.0288	13.7557	13.8	12.9828	1.03118	0.585251
BT2M31-194_201_235	GenBank:	32.9713	13.1697	13.3887	13.574	1.16392	1.32338	0	13.0043	13.0064	13.8533	1.00147	1.80126	11.6451	14.1427	14.3166	13.367	1.12807	0.584118
BT2M32-198_353_387	GenBank:JG391717	0.510484	13.1158	13.561	14.718	1.36157	3.03614	0	11.8738	12.611	13.05	1.66697	2.25991	2.39188	12.7558	13.0419	13.2259	1.21933	1.38523
BT2M32-198_513_547	GenBank:	1.05865	15.1264	15.1705	15.855	1.03102	1.657	0	13.3258	14.1877	14.9943	1.81738	3.17882	25.6233	14.7265	14.6398	14.8161	0.941691	1.06409
BT2M32-201_5_43	GenBank:JG391741	6.1729	10.5248	10.9218	10.4946	1.31677	0.979239	9.49721	10.0742	10.0015	9.82393	0.950848	0.840731	4.949	10.0668	9.98185	10.3708	0.942828	1.23457
BT2M32-201_61_95	GenBank:	21.5171	9.46336	9.94009	9.92919	1.39159	1.38111	0	9.37224	9.03112	9.55941	0.789428	1.13853	21.3604	9.18947	8.948	9.18532	0.845885	0.997127
BT2M33-203_145_179	GenBank:JG391787	30.0668	12.8026	13.0211	12.9321	1.16355	1.09392	8.89045	11.8884	12.0683	12.0447	1.13282	1.11442	0.3939	12.5301	12.803	12.3207	1.20823	0.864865
BT2M33-203_39_73	GenBank:	44.7927	12.424	12.5035	12.464	1.05663	1.02813	4.59454	11.3644	11.5	11.5946	1.09852	1.173	43.1213	12.0159	12.0825	12.0881	1.04728	1.05133
BT2M33-204_1268_1302	GenBank:JG391794	26.9311	13.3389	13.6092	13.4892	1.20608	1.10977	0	12.672	12.6746	14.001	1.0018	2.51227	27.517	13.1591	13.1392	12.9151	0.986275	0.844401
BT2M33-204_756_790	GenBank:	9.88843	12.1093	12.2861	12.0851	1.13034	0.98336	0.903383	11.6137	11.2825	11.6562	0.794891	1.02989	48.0958	11.8046	11.7662	11.8131	0.973778	1.00595
BT2M33-205_105_139	GenBank:JG391801	0	10.5477	10.4463	11.2712	0.932123	1.6512	7.10349	9.70857	9.49831	9.78552	0.864382	1.05478	1.41804	10.0206	9.65035	10.3082	0.773663	1.22061
BT2M33-205_5_39	GenBank:	0	11.3285	11.3127	11.9693	0.989109	1.55916	28.1848	10.572	10.6547	10.66	1.05905	1.06295	0.855715	10.9216	10.7005	11.3015	0.857947	1.30131
BT2M33-206_33_67	GenBank:JG391808	0.973701	12.5958	12.4777	11.7638	0.921413	0.561729	37.4549	11.1983	11.1893	11.2114	0.993815	1.00914	1.44277	11.5724	11.7589	11.491	1.13797	0.945145
BT2M33-206_79_113	GenBank:	1.1556	13.8944	13.8193	13.2049	0.949266	0.620061	0	12.4441	12.6888	12.9579	1.18488	1.4278	29.8498	13.2417	13.327	13.1921	1.06093	0.966238
BT2M42-252_3848_3883	GenBank:JG391671	0	9.10895	9.06676	9.87801	0.971177	1.70416	2.22968	9.43773	9.09783	9.479	0.790098	1.02902	2.5452	8.96413	8.62629	9.06301	0.791223	1.07094
BT2M42-252_4348_4387	GenBank:	40.7734	11.5273	11.6646	11.5391	1.09984	1.0082	6.793	11.0531	10.8817	11.0881	0.887933	1.02453	3.33097	11.443	11.4836	11.2225	1.02859	0.858263
BT2M43-256_138_172	GenBank:JG391760	0	12.4527	12.9175	15.855	1.38017	10.5727	0	13.6045	11.4967	12.7534	0.232012	0.554357	4.01999	14.4036	14.208	15.3456	0.873205	1.92114
BT2M43-256_19_54	GenBank:	0	12.1267	12.5768	14.2355	1.36609	4.31318	0	13.5231	11.8102	12.6553	0.305061	0.547998	16.4869	12.487	13.2245	13.077	1.66728	1.50529
BT2M43-258_121_155	GenBank:JG391763	1.05865	10.1455	10.1482	10.7271	1.00186	1.49646	18.7406	9.87053	9.81442	9.73041	0.961856	0.907444	2.09415	9.7779	9.72513	10.1589	0.964088	1.30227
BT2M43-258_49_83	GenBank:	33.5323	10.7832	10.9491	10.9852	1.12188	1.15035	0.782229	10.3292	10.0773	10.4569	0.839782	1.09257	1.4742	10.668	10.8045	10.5237	1.09922	0.904832
BT2M44-261_105_139	GenBank:JG391694	1.13482	10.593	10.4601	10.8608	0.912033	1.20403	18.7406	10.1683	10.3203	10.2219	1.11113	1.03789	6.55034	10.2788	10.1226	10.4543	0.897394	1.12937
BT2M44-261_33_67	GenBank:	5.38131	10.6159	10.9602	10.7641	1.26949	1.10818	3.65465	9.72726	9.95883	10.0339	1.17411	1.23678	7.16076	10.1199	10.3118	10.3605	1.14227	1.18147
BT2M44-262_137_171	GenBank:JG391697	15.3358	10.7766	10.8782	11.0636	1.07303	1.2201	2.61564	10.4505	10.2545	10.526	0.872969	1.0537	1.45975	10.6936	10.9586	10.4708	1.2016	0.856883
BT2M44-262_217_251	GenBank:	0.938926	10.0455	10.7136	10.6645	1.58905	1.5358	29.7781	9.80815	9.9004	9.85199	1.06603	1.03085	2.09415	9.79821	10.1109	10.2446	1.24204	1.36264
BT2M44-263_RC_369_403	GenBank:JG391701	7.70477	11.2537	11.161	11.4279	0.937723	1.12834	0.782229	10.6104	10.6648	10.9527	1.03842	1.26775	35.2769	10.8407	10.8759	10.7694	1.0247	0.951776
BT2M44-263_RC_41_75	GenBank:	1.47077	10.4022	10.293	10.6613	0.927074	1.19668	3.65465	9.81093	10.1117	9.96613	1.23178	1.11357	3.03502	9.95931	9.74074	10.1049	0.859416	1.10621
BT2M44-264_15_49	GenBank:JG391707	11.2207	11.3248	11.5609	11.4934	1.1778	1.12394	26.763	10.7938	10.7565	10.6953	0.974461	0.934027	14.1082	11.0769	11.2737	11.1488	1.14616	1.05109
BT2M44-264_45_81	GenBank:	12.1898	13.4561	13.5492	13.2862	1.06663	0.888874	2.36276	12.4526	12.5198	12.7893	1.04765	1.26281	0.740768	13.4117	13.5416	13.1433	1.09422	0.830255
BT2M44-265_RC_16_50	GenBank:JG391710	1.86123	12.6173	12.5867	13.0238	0.978993	1.3255	0	12.1027	12.0151	12.6734	0.941095	1.48526	0.653045	12.7244	13.0746	12.469	1.27476	0.837746
BT2M44-266_RC_8_42	GenBank:JG391716	1.21338	10.336	10.7711	11.0233	1.35198	1.61028	4.54118	10.3054	10.1214	10.3905	0.880278	1.06083	14.7819	10.3276	10.4152	10.1784	1.06262	0.901778
BT3M11-1_135_169	GenBank:JG391883	2.10882	10.3246	10.3434	10.7033	1.01309	1.30014	0.167377	9.33762	9.80505	9.60633	1.38265	1.20473	0.506443	9.53928	9.98784	10.0163	1.36468	1.39184
BT3M11-1_219_253	GenBank:	1.02097	9.02449	9.24025	9.60912	1.16131	1.49966	3.65465	8.81403	8.78591	9.17823	0.980697	1.28717	13.7298	8.64142	8.56725	8.77443	0.949893	1.09658
BT3M11-2_243_278	GenBank:JG391888	1.13482	9.40992	9.42457	9.97088	1.0102	1.47525	3.65465	9.40092	9.25373	9.5689	0.903007	1.12348	1.5591	9.29841	9.03571	9.28241	0.833528	0.98897
BT3M11-2_433_467	GenBank:	3.99801	11.1133	11.401	11.1322	1.2207	1.01322	0	10.5156	10.9206	10.5343	1.32413	1.01309	19.6576	10.5054	10.6606	10.6799	1.11354	1.12856
BT3M11-3_113_147	GenBank:JG391892	19.8564	10.4865	10.7101	10.6264	1.16766	1.10182	10.3522	10.1814	10.0448	9.98246	0.909643	0.871196	26.8928	10.2025	10.3266	10.142	1.08985	0.958922
BT3M11-3_177_211	GenBank:	2.96406	10.0587	10.1321	10.486	1.05219	1.3447	10.3522	9.64649	9.83917	9.80426	1.14288	1.11556	13.0283	9.77791	9.76886	9.99383	0.993747	1.16145
BT3M11-4_161_195	GenBank:JG391896	42.6579	11.147	11.2419	11.2395	1.06795	1.06625	4.98361	10.613	10.4044	10.6084	0.865356	0.996801	47.3331	10.7885	10.8278	10.8112	1.02761	1.01584
BT3M11-4_9_45	GenBank:	2.10882	10.4288	10.8169	10.6736	1.30863	1.18495	27.0939	9.7981	9.86971	9.9219	1.05089	1.0896	18.7861	10.0537	10.2631	10.1452	1.15626	1.06555
BT3M11-6_185_219	GenBank:JG391904	3.50532	9.96678	10.4883	10.2678	1.43551	1.23204	0.433916	9.81359	9.55212	9.96992	0.834236	1.11445	33.6613	9.968	9.89145	9.75891	0.948317	0.865081
BT3M11-6_65_99	GenBank:	0.82156	9.32898	9.62844	9.87804	1.23068	1.46313	20.7617	9.13282	9.17281	9.30032	1.0281	1.1231	40.9	9.22621	9.12275	9.27126	0.930796	1.03172
BT3M11-9_129_163	GenBank:JG391918	33.5323	10.5318	10.7012	10.6737	1.12454	1.10335	15.1083	9.91426	9.8124	9.98993	0.931832	1.05385	46.3604	10.1198	10.1922	10.1674	1.05149	1.03357
BT3M11-9_192_226	GenBank:	33.9758	12.152	12.2318	12.3388	1.05685	1.13817	1.00536	11.5057	11.3831	11.6989	0.918536	1.14331	0.527994	12.0273	12.2328	11.7972	1.15306	0.852522
BT3M12-10_113_147	GenBank:JG391869	8.94349	11.1542	10.85	11.1938	0.809906	1.02784	13.6498	10.3066	10.4384	10.4653	1.09568	1.11629	48.0958	10.6157	10.6262	10.5977	1.0073	0.987653
BT3M12-10_9_45	GenBank:	1.78742	10.739	11.0307	11.2065	1.22404	1.38266	2.89926	10.4802	10.3875	10.6531	0.937796	1.12733	6.73392	10.6708	10.7864	10.5569	1.08338	0.924053
BT3M12-11_155_190	GenBank:JG391877	0.987415	11.9122	11.5875	12.4044	0.79844	1.40652	0	11.5161	11.0433	12.1149	0.720559	1.51449	0.709021	11.2252	11.2739	11.7004	1.03436	1.39013
BT3M12-11_49_83	GenBank:	1.59871	12.2435	11.9578	12.6506	0.820361	1.32605	0	11.5894	11.0946	11.9718	0.709638	1.30346	3.42849	11.4103	11.5336	11.8437	1.08922	1.35038
BT3M12-12*_137_171	GenBank:JG391747	1.13319	10.3812	10.1994	10.7758	0.881583	1.31454	0	10.2232	9.63411	10.0719	0.664777	0.900482	0.486583	10.5158	9.88032	10.0627	0.64371	0.730466
BT3M12-12*_73_107	GenBank:	6.81196	11.5062	11.8064	11.4557	1.23128	0.965573	23.2751	11.075	10.9631	10.9835	0.925358	0.93853	42.1607	11.5012	11.4827	11.3954	0.987254	0.929263
BT3M12-12**_177_211	GenBank:JG391747	9.88843	11.5711	11.693	11.9348	1.08812	1.28668	10.8461	11.0433	10.8454	10.878	0.871856	0.891769	8.29137	11.3588	11.6102	11.2107	1.19035	0.902408
BT3M12-12**_41_75	GenBank:	46.5385	13.7004	13.8015	13.7372	1.0726	1.02585	0	12.6607	12.844	13.1786	1.13555	1.43191	0	13.5874	13.7579	13.2711	1.12546	0.803128
BT3M21-155_177_211	GenBank:JG391917	0	9.10911	9.07586	9.76947	0.977212	1.58047	7.10349	9.03707	8.98176	9.31748	0.962388	1.21454	0.506443	9.0145	8.52234	9.0014	0.710963	0.990965
BT3M21-155_59_93	GenBank:	42.6579	11.2219	11.3044	11.2569	1.05884	1.02456	10.3522	10.3595	10.3353	10.4956	0.983368	1.09889	1.21052	10.8106	11.0526	10.6633	1.18257	0.902893
BT4M21-155*_3_37	GenBank:JG391786	1.76874	9.8791	10.2389	10.3639	1.28321	1.39936	7.10349	9.67161	9.71051	9.90974	1.02733	1.17947	18.7861	9.68634	9.8986	9.8247	1.15851	1.10065
BT3M21-156_141_176	GenBank:JG391922	0.92788	9.25218	9.02818	9.88022	0.85619	1.54547	0.173435	9.13704	8.76321	9.27838	0.77173	1.10293	4.01999	8.93057	8.76779	9.00425	0.8933	1.05239
BT3M21-156_185_219	GenBank:	48.4288	12.2214	12.2739	12.2054	1.03711	0.989006	22.5609	11.5009	11.4146	11.3897	0.94188	0.925795	32.8342	11.9122	12.0309	11.9487	1.08575	1.02568
BT3M31-215_185_220	GenBank:JG391771	50.76	11.0801	11.0927	11.1477	1.00878	1.04801	18.7406	10.7206	10.5966	10.7017	0.917632	0.986984	21.4834	10.9003	10.8184	10.9456	0.944842	1.03189
BT3M31-215_53_92	GenBank:	1.17892	11.3445	11.6128	11.0024	1.20438	0.788925	29.7781	10.4812	10.5124	10.4183	1.02186	0.957351	43.3954	10.8012	10.798	10.8646	0.997796	1.04495
BT3M31-216_161_195	GenBank:JG391777	0	9.46278	9.59425	10.1559	1.09541	1.61676	13.6498	9.49627	9.35482	9.58758	0.906607	1.06534	0.417071	9.48333	9.08432	9.45964	0.758381	0.983716
BT3M31-216_57_91	GenBank:	4.0352	10.936	11.3216	11.2001	1.30639	1.2009	4.54118	10.1019	10.3755	10.3069	1.20881	1.15273	15.7283	10.4969	10.697	10.6712	1.14882	1.1284
BT3M31-218_131_167	GenBank:JG391785	4.53676	12.0464	12.2664	11.9145	1.16476	0.912678	23.2751	11.1561	11.1754	11.2694	1.01353	1.08175	3.39941	11.6469	11.8514	11.6274	1.15233	0.986607
BT3M31-218_184_218	GenBank:	40.7734	9.6909	9.80962	9.84026	1.08577	1.10908	4.72947	9.4792	9.23656	9.53038	0.845197	1.03611	38.8391	9.47262	9.37554	9.46607	0.934924	0.995468
BT3M32-222_150_184	GenBank:JG391726	32.2782	12.0816	11.9687	12.2818	0.924704	1.14879	0	11.0986	10.8378	11.4028	0.834608	1.23478	1.89072	11.5632	11.0931	11.3841	0.721912	0.883298
BT3M32-222_83_117	GenBank:	10.516	13.7368	13.1415	13.3511	0.6619	0.765406	1.4196	11.9944	11.8927	12.1978	0.931882	1.1514	0.45955	12.8181	12.2722	12.5836	0.684925	0.849987
BT3M32-223_22_56	GenBank:JG391731	12.1898	12.4825	12.3505	12.6151	0.912505	1.09623	4.16437	11.5694	11.5784	11.7642	1.00622	1.14453	19.2648	12.101	12.2967	12.0927	1.1453	0.994284
BT3M32-223_RC_182_216	GenBank:	13.0113	10.8958	11.011	11.1923	1.08309	1.22811	1.67133	10.1903	10.5434	10.382	1.27727	1.14213	3.15677	10.6568	10.527	10.9817	0.913927	1.25259
BT3M32-225_208_244	GenBank:JG391742	2.19083	10.3229	10.6085	10.7889	1.21892	1.38126	0	11.4388	11.7898	12.1392	1.2755	1.62496	18.7861	10.2369	10.727	10.2529	1.40459	1.01113
BT3M32-225_80_114	GenBank:	5.09934	9.79412	9.83273	10.2456	1.02712	1.3674	0	10.0561	10.3235	10.8145	1.20362	1.69159	4.83138	9.64646	9.99297	9.44762	1.27148	0.871251
BT3M32-226_257_291	GenBank:JG391744	1.49163	9.12818	9.29902	9.66244	1.12571	1.4482	0.158385	9.54515	9.83961	10.0851	1.22643	1.45393	6.55034	8.86237	8.96452	9.15237	1.07337	1.22264
BT3M32-226_535_569	GenBank:	3.17511	11.7864	12.1144	11.9682	1.25526	1.13426	0	12.1541	12.6124	13.0423	1.37393	1.8509	1.96777	11.4845	12.1546	11.5424	1.59122	1.04099
BT3M32-228_133_167	GenBank:JG391756	2.0865	11.1721	11.582	11.803	1.32858	1.54845	0	10.4831	10.6373	10.9944	1.11284	1.42532	1.4742	11.0213	10.5163	10.8086	0.704689	0.862926
BT3M32-228_241_275	GenBank:	35.101	11.3672	11.3488	11.5831	0.987318	1.16143	0	10.714	10.6914	11.4637	0.984473	1.6814	0.400254	11.1599	10.4433	10.5966	0.608526	0.676727
BT3M33-232_201_235	GenBank:JG391895	3.99801	10.9303	11.3821	11.302	1.36776	1.29389	8.89045	10.5422	10.411	10.5978	0.913053	1.03928	11.6451	10.6479	11.0448	10.8385	1.31668	1.14125
BT3M33-232_65_99	GenBank:	15.2048	10.9625	11.2026	11.1083	1.18109	1.10635	14.0258	10.3526	10.4218	10.5232	1.04913	1.12556	8.1732	10.5387	10.8363	10.6505	1.22908	1.0806
BT3M33-233_187_221	GenBank:JG391899	0.83904	13.5188	13.7336	13.215	1.16055	0.810125	0	11.9737	12.3666	12.3909	1.31309	1.33537	4.67652	12.7411	13.1726	13.0341	1.34867	1.22524
BT3M33-233_31_65	GenBank:	5.17917	10.0832	10.177	10.4378	1.06716	1.27862	24.6666	9.64549	9.55917	9.69364	0.941926	1.03394	24.8907	9.56895	9.59283	9.66058	1.01668	1.06557
BT3M33-235_129_163	GenBank:JG391910	17.1171	10.2709	10.3607	10.5121	1.06424	1.18201	5.39005	9.9223	9.78606	10.0584	0.909891	1.09892	44.0104	10.0356	10.042	9.99149	1.00446	0.969883
BT3M33-235_189_224	GenBank:	2.17272	13.2144	13.3409	12.9286	1.09166	0.820307	9.49721	12.1598	12.2596	12.3789	1.07163	1.164	11.3222	12.9837	13.018	12.8508	1.02407	0.911987
BT3M33-236_19_56	GenBank:JG391914	0	9.93789	10.1799	10.5921	1.18262	1.57381	0	9.45794	9.54574	9.92595	1.06274	1.3832	15.953	9.62214	9.77387	9.89741	1.1109	1.21022
BT3M33-236_73_107	GenBank:	1.30363	9.87306	9.99127	10.2871	1.08539	1.33238	10.3522	9.32124	9.55724	9.3443	1.17772	1.01611	2.46263	9.37515	9.28028	9.68958	0.936359	1.24352
BT3M34-238_137_171	GenBank:JG391687	1.22279	11.797	11.2641	12.0176	0.691184	1.16525	0.782229	10.6631	10.2947	10.6307	0.77463	0.977817	1.5591	10.9488	10.6818	10.8443	0.831087	0.930158
BT3M34-238_196_230	GenBank:	0.82156	11.7266	11.0108	12.0992	0.60884	1.2946	3.42896	10.6884	10.5098	10.802	0.883557	1.08191	16.4869	11.0996	10.8104	11.0232	0.818332	0.948394
BT3M34-239_214_248	GenBank:JG391691	10.516	12.3597	12.3459	12.6328	0.990488	1.20838	0	11.7548	11.5368	12.1984	0.859741	1.35997	6.55034	12.2008	12.4039	12.0887	1.15123	0.925236
BT3M34-239_27_61	GenBank:	23.9454	11.6093	11.8166	11.5952	1.15453	0.990326	10.3522	10.9889	10.7995	10.9388	0.876935	0.965823	20.8055	11.2399	11.4352	11.3466	1.14494	1.07673
BT3M34-240_191_225	GenBank:JG391849	6.81196	9.81854	10.0581	9.92555	1.18063	1.077	12.5163	9.31969	9.18715	9.41145	0.912228	1.06567	12.9119	9.3299	9.20518	9.41496	0.917185	1.06074
BT3M34-240_65_99	GenBank:	13.0113	12.5288	12.7429	12.4229	1.15998	0.929237	7.75198	11.535	11.7355	11.5953	1.14905	1.04268	3.52223	12.0613	12.3393	12.2666	1.21253	1.15296
BT3M34-241_21_55	GenBank:JG391852	1.8188	10.8944	10.8155	11.2376	0.946808	1.2686	0	10.5925	10.3669	10.9483	0.855262	1.27968	42.3194	10.7178	10.7572	10.7812	1.02773	1.04494
BT3M34-241_61_95	GenBank:	0.92788	9.72021	9.94751	10.4164	1.17064	1.62024	3.84165	9.72066	9.53637	9.84598	0.880081	1.09075	44.0104	9.79383	9.84586	9.76009	1.03673	0.97689
BT3M41-269_1151_1189	GenBank:JG391795	26.4791	11.4981	11.6236	11.661	1.09093	1.11951	1.89481	10.9427	10.7682	11.0632	0.886077	1.08709	6.55034	11.2755	11.4302	11.1306	1.11321	0.904434
BT3M41-269_1307_1341	GenBank:	0	9.42209	9.71031	10.414	1.22113	1.98876	2.61564	9.37195	10.1533	9.55789	1.71877	1.13756	4.949	9.10688	9.17356	9.53802	1.0473	1.3483
BT3M41-270_11_45	GenBank:JG391672	13.0113	11.3448	11.5647	11.1085	1.16466	0.848918	3.17009	10.3888	10.1221	10.3313	0.831201	0.960953	0.612734	11.1587	11.744	10.7661	1.50041	0.761787
BT3M41-270_89_123	GenBank:	47.8179	12.249	12.3001	12.1822	1.03606	0.954729	7.10349	11.1523	10.9533	11.0094	0.871162	0.905711	0	12.1539	12.8159	11.6575	1.58227	0.70888
BT3M41-271_146_185	GenBank:JG391675	50.76	10.121	10.0203	10.0683	0.932606	0.964137	8.47868	9.49936	9.25556	9.52894	0.844518	1.02072	0.539472	9.69622	9.37452	9.66309	0.800128	0.977303
BT3M41-271_211_246	GenBank:	22.6557	14.9368	15.1531	15.0644	1.16174	1.09248	0	13.1788	13.9617	14.9893	1.72051	3.50758	0.539472	14.6842	14.9953	14.5613	1.24058	0.918331
BT3M41-272_200_234	GenBank:JG391679	1.05865	11.9141	11.6666	12.3749	0.842381	1.37629	0.782229	11.4393	11.0394	11.4112	0.757898	0.980706	10.2999	11.8924	11.5958	11.8374	0.814177	0.962609
BT3M41-272_51_85	GenBank:	15.2048	13.1896	13.056	13.2603	0.911554	1.05024	1.50994	12.2071	12.1742	12.5	0.977448	1.22512	12.4813	12.9029	13.0162	12.7848	1.08175	0.921451
BT3M41-274_38_75	GenBank:JG391686	0.54206	12.2232	12.4684	11.7206	1.18523	0.705812	1.40658	10.8353	11.1366	10.8733	1.2323	1.02669	4.77504	11.3576	11.5573	11.6566	1.14847	1.23023
BT3M41-275_209_243	GenBank:JG391690	39.7995	10.4636	10.4781	10.5675	1.01009	1.07467	13.6498	10.2506	10.0755	10.2163	0.885697	0.976516	35.8374	10.2539	10.1309	10.1845	0.918317	0.953076
BT3M41-275_268_302	GenBank:	15.3358	9.72571	9.92877	9.9215	1.15113	1.14535	0.175822	9.66528	9.35378	9.78632	0.8058	1.08751	18.591	9.60863	9.46904	9.41551	0.907777	0.874709
BT3M41-278_12_50	GenBank:JG391703	1.24204	12.4993	12.8574	12.223	1.28168	0.825696	30.857	11.5222	11.5579	11.5998	1.02506	1.0553	8.59894	11.9799	12.2019	12.1799	1.16637	1.14867
BT3M41-278_RC_44_83	GenBank:JG391703	0.973701	8.81258	8.58361	9.53489	0.853242	1.64982	3.42896	8.95671	8.74972	9.14759	0.866346	1.14146	9.50988	8.55993	8.26539	8.68496	0.815329	1.09053
BT3M43-282_337_371	GenBank:JG391897	5.17917	13.3578	12.7949	13.0093	0.676959	0.785442	6.793	12.0858	11.8897	11.8264	0.872857	0.835434	0.841211	12.9577	13.687	12.5098	1.65783	0.733104
BT3M43-282_481_515	GenBank:	2.39604	13.4585	12.6053	12.9873	0.553537	0.721322	0	12.5832	12.7526	11.8955	1.12461	0.62088	0	12.7821	14.0147	12.1945	2.34994	0.665441
BT3M43-283_182_216	GenBank:JG391902	2.19083	10.204	10.2827	10.8019	1.05603	1.51342	0	9.58182	9.313	9.88823	0.829999	1.23663	1.5591	9.81315	9.46468	9.83783	0.785416	1.01726
BT3M43-283_93_127	GenBank:	21.5171	11.3216	11.0191	11.2219	0.810868	0.933219	5.98156	10.2516	10.0456	10.2673	0.866937	1.01089	16.4869	10.5947	10.3238	10.476	0.828768	0.920993
BT3M43-284_169_203	GenBank:JG391907	1.01767	12.1173	12.1248	12.8209	1.00518	1.62853	6.793	11.5427	11.2829	11.3664	0.835225	0.884976	17.9108	12.1153	11.9096	12.0635	0.867137	0.964736
BT3M43-284_209_243	GenBank:	1.53642	11.2689	11.3083	11.8194	1.02771	1.46459	0	11.0246	10.4707	10.6731	0.681136	0.783752	3.17924	11.4809	10.8962	11.2982	0.666792	0.881086
BT3M44-286_537_571	GenBank:JG391677	1.53642	11.6525	12.1278	11.8291	1.39025	1.13026	0.299447	10.4186	10.7787	10.6725	1.28353	1.19247	0.45955	11.0243	11.4319	11.2507	1.32644	1.16986
BT3M44-286_641_675	GenBank:	11.2207	10.5215	10.7405	10.9317	1.16393	1.32887	10.3522	9.88546	9.86961	10.087	0.989073	1.14994	24.8907	10.1563	9.99198	10.1455	0.892322	0.992519
BT4M12-84_209_244	GenBank:JG391819	1.16413	10.4805	10.7528	10.8993	1.20774	1.33678	15.1083	9.97236	10.0894	10.1348	1.0845	1.11921	8.29137	10.1143	10.5151	10.3301	1.32027	1.16136
BT4M12-84_57_91	GenBank:	1.81832	11.1644	11.7076	11.2478	1.45718	1.05949	6.793	10.3505	10.5977	10.4471	1.18685	1.06921	14.1082	10.7644	10.9598	10.9142	1.14512	1.10943
BT4M12-85_22_56	GenBank:JG391823	2.1432	12.206	12.6133	12.2775	1.32623	1.05084	16.9167	11.3861	11.4781	11.5257	1.06584	1.1016	1.21052	11.8471	12.2076	11.9091	1.28394	1.04392
BT4M12-85_77_116	GenBank:	3.27836	11.4273	11.6242	11.2977	1.14624	0.914065	20.4644	10.539	10.5065	10.6475	0.97775	1.07813	21.6162	10.9157	11.0151	11.0156	1.07127	1.07171
BT4M12-86_153_187	GenBank:JG391827	2.10319	10.078	10.5093	10.4905	1.34851	1.33104	0.158385	9.64818	10.1087	9.87333	1.37603	1.1689	7.40225	9.72867	9.99605	9.91774	1.20362	1.14003
BT4M12-86_17_51	GenBank:	2.59014	11.2578	11.3008	11.5738	1.03023	1.24489	0	10.6305	11.1823	10.7522	1.46589	1.08803	5.42192	10.8131	11.0899	11.0402	1.21148	1.17053
BT4M12-88_193_227	GenBank:JG391837	42.6579	11.149	11.2898	11.2237	1.10256	1.05312	0	10.7411	10.5336	11.166	0.866027	1.3425	2.09415	10.8694	11.1859	10.6606	1.24531	0.865258
BT4M12-88_81_115	GenBank:	1.53642	10.7966	11.2365	11.102	1.35652	1.23575	0.782229	10.3047	10.3313	10.6114	1.01862	1.23692	1.37865	10.5977	10.8642	10.448	1.20284	0.901437
BT4M13-89_109_143	GenBank:JG391856	8.94349	9.65403	9.57447	9.9002	0.946346	1.18606	3.65465	9.38167	9.18944	9.56472	0.875254	1.13528	21.3604	9.4012	9.19433	9.32946	0.866414	0.951485
BT4M13-89_33_67	GenBank:	28.2026	10.8514	10.9303	11.0212	1.05622	1.12492	4.02115	10.1117	10.2888	10.3554	1.13061	1.18396	25.6233	10.274	10.3982	10.4169	1.08996	1.10419
BT4M13-90_5_39	GenBank:JG391728	50.76	12.2388	12.286	12.24	1.03325	1.00087	3.65465	11.722	11.5593	11.8114	0.893342	1.06393	1.07118	12.2558	12.216	11.9382	0.972826	0.802383
BT4M13-90_53_87	GenBank:	3.50532	12.2814	12.3452	12.6047	1.0452	1.25112	0.951885	11.7104	11.5155	11.8642	0.87361	1.11246	4.83138	12.2769	12.185	11.9853	0.938283	0.817011
BT4M13-94_158_192	GenBank:JG391745	0	11.9106	12.3747	11.6638	1.37947	0.842754	37.7628	11.1068	11.0899	11.0894	0.988404	0.988069	4.90371	11.5128	11.7517	11.6601	1.18015	1.10752
BT4M13-94_270_304	GenBank:	1.05865	11.061	11.6545	11.553	1.5089	1.40633	0	10.8033	11.0274	11.2578	1.16807	1.37028	0	10.9991	11.5703	10.9142	1.48581	0.942856
BT4M14-95_29_66	GenBank:JG391719	16.6999	9.6892	9.86208	9.81441	1.12731	1.09067	28.5436	9.22658	9.2766	9.34304	1.03527	1.08407	1.34139	9.1258	9.1527	9.47298	1.01882	1.27207
BT4M14-95_81_115	GenBank:	2.0865	10.7007	10.9354	11.0839	1.17666	1.30424	10.8461	10.1594	10.3609	10.2992	1.14992	1.10181	18.7861	10.308	10.42	10.4823	1.08067	1.12842
BT4M14-96_127_161	GenBank:JG391723	33.9758	13.1273	13.1335	12.9934	1.00433	0.911382	10.3522	12.1946	12.1765	12.3576	0.987484	1.1196	0	13.0075	13.1956	12.6198	1.13923	0.764348
BT4M14-96_77_111	GenBank:	1.13319	9.8091	10.1058	10.3657	1.2283	1.47084	2.61564	9.18372	9.41198	9.50768	1.17142	1.25177	3.03502	9.48291	9.71697	9.32853	1.17614	0.898519
BT4M21-154*_131_165	GenBank:JG391878	0	9.14365	9.52831	10.2045	1.30556	2.08613	23.2751	9.41221	9.58405	9.38612	1.1265	0.982078	10.2999	9.0223	9.03709	9.38173	1.01031	1.28293
BT4M21-154*_161_195	GenBank:	0.938926	10.0169	10.2128	10.7105	1.14547	1.61737	6.793	9.95716	9.83761	9.73001	0.920473	0.85432	46.3604	9.83462	9.802	9.89158	0.977644	1.04027
BT4M21-155*_95_129	GenBank:JG391786	1.17892	9.38252	9.5053	10.0001	1.08883	1.5343	7.75198	9.22039	9.15086	9.435	0.952951	1.1604	12.6975	9.23737	9.09761	9.58089	0.90767	1.26885
BT4M21-156*_111_146	GenBank:JG391702	0.788698	9.69299	10.1093	10.0329	1.33453	1.26569	5.39005	9.49315	9.18973	9.40478	0.810331	0.940588	11.3222	9.42925	9.42274	9.66677	0.995496	1.17896
BT4M21-156*_14_51	GenBank:	2.19083	12.2232	12.4462	11.9585	1.16718	0.832391	23.2751	11.3173	11.2263	11.3512	0.938904	1.02381	26.8928	11.7491	11.9737	11.7541	1.16846	1.00351
BT4M21-157*_137_171	GenBank:JG391894	2.1432	11.3781	12.0061	11.6493	1.54551	1.20688	2.61564	10.5654	10.898	10.5612	1.2592	0.997054	0.400254	10.845	11.1207	11.4523	1.2106	1.52338
BT4M21-157*_2_36	GenBank:	1.16413	10.9584	11.1012	11.4084	1.10402	1.36602	7.10349	10.6856	10.5364	10.7487	0.901728	1.04468	40.3379	10.7299	10.7586	10.8258	1.02005	1.06871
BT4M21-161*_469_503	GenBank:JG391685	33.9758	13.3329	12.9979	13.1109	0.792763	0.857346	11.1053	11.9527	11.8964	12.1128	0.961731	1.11731	18.3728	12.3862	12.5612	12.5631	1.12894	1.13046
BT4M21-161*_533_567	GenBank:	24.4966	11.4888	11.384	11.7866	0.929949	1.22929	27.0939	10.3799	10.3736	10.456	0.995643	1.05415	3.33097	10.527	10.8112	11.1039	1.21772	1.49163
BT4M21-162*_141_175	GenBank:JG391879	0.553472	13.6292	13.1861	15.1179	0.735569	2.8065	0	13.2512	12.8445	14.023	0.754328	1.70731	35.2769	13.8175	14.105	13.9123	1.22053	1.06792
BT4M22-163*_189_223	GenBank:JG391669	0	10.1761	10.4594	10.9573	1.21699	1.71853	6.36234	10.2828	10.2623	10.4633	0.985843	1.13321	18.7861	10.1299	10.2373	10.2613	1.0773	1.09539
BT4M22-163*_32_66	GenBank:	1.24695	9.7778	10.1713	10.0794	1.31359	1.23254	9.49721	9.56704	9.4906	9.73952	0.948398	1.12699	44.0104	9.58212	9.62971	9.58299	1.03354	1.0006
BT4M22-164*_188_226	GenBank:JG391860	0.92788	9.04001	9.26021	9.71429	1.16489	1.5958	3.42896	9.18705	9.00466	9.35421	0.881247	1.12285	30.8539	8.98731	8.90509	9.04573	0.944598	1.04132
BT4M22-164*_65_99	GenBank:	40.7734	10.0612	10.1928	10.1458	1.09549	1.06041	33.4593	9.54882	9.59523	9.62235	1.0327	1.05229	14.7819	9.62912	9.8011	9.70945	1.12661	1.05727
BT4M22-165*_78_112	GenBank:JG391765	12.1898	9.95778	9.97408	10.2377	1.01136	1.21417	2.89926	9.73838	9.5654	9.9441	0.887005	1.15326	2.46263	9.69359	9.40096	9.80292	0.816412	1.07872
BT4M22-165*_20_58	GenBank:	8.94349	11.2241	11.3913	11.36	1.1229	1.0988	3.65465	10.3165	10.6116	10.532	1.22699	1.16106	4.949	10.7246	10.847	11.0211	1.08855	1.22817
BT4M22-165*_RC_126_160	GenBank:JG391765	12.1898	10.8394	11.0798	10.795	1.18132	0.969687	8.47868	10.0382	10.1141	10.2951	1.05396	1.19484	24.8907	10.3927	10.4509	10.5643	1.04115	1.1263
BT4M22-165*_RC_168_206	GenBank:	9.88843	10.1858	10.438	10.4859	1.19104	1.2313	8.47868	10.1169	9.88009	10.0618	0.848637	0.962577	48.0958	10.127	10.1805	10.1623	1.03782	1.02481
BT4M22-167*_129_163	GenBank:JG391876	1.16413	9.27908	8.91505	9.64002	0.776994	1.28427	15.1083	9.14061	9.05913	9.28273	0.945089	1.10353	9.0651	8.89666	8.58444	8.87544	0.8054	0.985396
BT4M22-167*_173_207	GenBank:	10.1553	11.1928	11.2823	10.9239	1.06402	0.829971	15.1083	10.1435	10.3005	10.261	1.115	1.08491	6.55034	10.4622	10.6684	10.5337	1.15365	1.05082
BT4M22-168*_321_355	GenBank:JG391780	0	10.4516	10.5604	11.4702	1.07828	2.02589	0	10.7332	10.1796	11.8258	0.681331	2.13253	15.953	10.8324	10.5814	10.861	0.840278	1.01996
BT4M22-168*_385_419	GenBank:	0	9.9585	10.1831	10.7128	1.16846	1.68684	0	9.88741	9.89156	10.4665	1.00288	1.49394	46.6899	9.99411	9.99809	10.0329	1.00277	1.02725
BT4M22-171_189_223	GenBank:JG391724	0.982801	11.4686	11.4594	12.0052	0.993696	1.45058	0	11.4234	11.1598	12.3668	0.833016	1.92309	11.3222	11.7589	11.922	11.4752	1.11965	0.821464
BT4M22-171_96_130	GenBank:	1.49163	9.51722	9.75076	10.0252	1.17571	1.42207	1.67133	9.3372	9.02152	9.3755	0.803476	1.02691	44.9865	9.32776	9.24013	9.31962	0.941068	0.994371
BT4M23-172_121_155	GenBank:JG391791	0	11.0109	11.2922	11.8531	1.21531	1.7928	0	10.6889	10.3613	11.651	0.796866	1.94812	2.88765	11.0639	10.8229	11.3829	0.846126	1.24741
BT4M23-172_209_243	GenBank:	0	10.4988	10.6906	11.559	1.14221	2.08521	0	10.205	9.81508	10.6144	0.763166	1.32811	1.89072	10.4969	10.3754	10.8874	0.919232	1.31084
BT4M23-173_177_211	GenBank:JG391798	8.94349	11.6315	11.8958	11.5131	1.20105	0.921158	0	10.7913	11.236	10.8652	1.36099	1.05257	0	11.0517	11.8423	11.209	1.72974	1.11519
BT4M23-173_97_131	GenBank:	8.05742	10.297	10.56	10.6139	1.19996	1.24567	3.65465	10.2021	10.4525	10.1543	1.18957	0.967371	0	10.1317	10.7463	10.119	1.53111	0.991177
BT4M23-175_141_175	GenBank:JG391813	8.94349	11.8625	12.1812	11.8677	1.24727	1.00366	3.65465	11.2932	11.2487	11.4717	0.969612	1.13169	1.4742	11.6938	12.0177	11.6162	1.25176	0.947646
BT4M23-175_51_85	GenBank:	1.49163	9.96505	10.0301	10.5248	1.04614	1.47402	0.43556	10.1057	9.73747	10.0493	0.774714	0.961672	2.39188	10.0182	9.93548	9.63569	0.944273	0.7671
BT4M23-178_162_196	GenBank:JG391824	50.76	13.1435	13.2027	13.1711	1.04187	1.01933	3.65465	12.3389	12.3753	12.6354	1.02554	1.22821	2.09415	13.1666	13.2749	12.8279	1.0779	0.790733
BT4M23-178_67_103	GenBank:	1.24695	10.0962	10.1075	10.6169	1.00784	1.43467	17.4146	9.58286	9.65901	9.75807	1.0542	1.12913	25.6233	9.92622	9.98568	9.79516	1.04208	0.913163
BT4M24-179_109_143	GenBank:JG391873	1.53642	9.89143	9.75789	10.1585	0.911593	1.20334	7.10349	9.42495	9.39919	9.66409	0.982301	1.18029	6.55034	9.55881	9.34812	9.61325	0.864127	1.03846
BT4M24-179_189_223	GenBank:	1.30904	9.53427	9.31172	9.80184	0.857047	1.20377	0.563665	9.19506	8.84143	9.35329	0.782614	1.11592	10.2999	9.17768	8.89247	9.16984	0.820627	0.99458
BT4M24-180_32_71	GenBank:JG391751	42.6579	13.4577	13.5642	13.4061	1.07659	0.964886	0	12.4773	12.4929	13.013	1.01087	1.44964	1.82134	13.3813	13.7002	13.1134	1.24742	0.830523
BT4M24-180_97_133	GenBank:	30.0668	10.0532	9.88831	10.0187	0.891965	0.976332	11.8833	9.79083	9.56248	9.641	0.853614	0.90136	12.6273	9.98268	9.62003	9.78916	0.777735	0.874473
BT4M24-181_14_48	GenBank:JG391754	16.6999	10.9929	11.1613	10.8754	1.12375	0.921788	22.5609	10.346	10.2263	10.3455	0.920385	0.999602	21.6162	10.4735	10.5374	10.5927	1.04526	1.0861
BT4M24-181_42_76	GenBank:	1.30904	11.056	11.5131	11.1609	1.37271	1.07539	0.782229	10.004	10.331	10.3792	1.2544	1.29708	0.443138	10.4473	10.8758	10.8718	1.34585	1.34206
BT4M24-181_RC_29_63	GenBank:JG391754	17.7437	10.6367	10.8847	10.8184	1.18754	1.13422	18.7406	10.3363	10.2641	10.1534	0.951192	0.880929	15.0236	10.3384	10.4264	10.4934	1.06283	1.11335
BT4M24-181_RC_55_89		1.75266	13.7082	14.0274	13.6058	1.24759	0.931482	0	12.455	12.9564	12.9872	1.41557	1.44614	1.21052	13.3774	13.6581	13.4423	1.21479	1.04598
C05_32_66	GenBank:GR911654	1.24695	9.92597	9.97383	10.5713	1.03373	1.56407	3.65465	9.86612	9.60869	9.86233	0.836581	0.997378	22.8596	9.83451	9.64121	9.88484	0.874604	1.0355
C05_152_186		13.0113	12.9886	12.7997	12.7269	0.87727	0.834097	3.42896	11.9236	11.8446	12.1225	0.946742	1.14787	3.33097	12.5794	12.625	12.2811	1.03207	0.813179
C09_160_194	GenBank:GR911655	17.1171	10.4075	9.94886	10.0828	0.727654	0.798438	4.98361	9.54047	9.4541	9.75424	0.941893	1.15971	3.28685	9.55337	9.35859	9.69122	0.873705	1.10027
C09_214_248		15.3358	11.4986	11.678	11.6761	1.13236	1.13087	12.5163	10.9964	10.845	10.9938	0.900415	0.998201	26.9989	11.3292	11.3979	11.2669	1.04882	0.957792
C09_RC_12_48	GenBank:GR911655	0.496036	10.3804	10.5063	11.3663	1.09115	1.98049	0	9.93934	9.96402	10.5956	1.01726	1.57599	12.2835	10.1107	9.98508	10.2074	0.916601	1.06929
C09_RC_136_172		0	9.82454	10.0079	10.871	1.13557	2.06544	1.67133	9.68728	9.62498	10.0045	0.957733	1.24592	1.89072	9.60167	9.35334	9.71757	0.841869	1.08365
C10_186_220	GenBank:GR911656	1.17892	12.9646	13.0844	12.6234	1.08657	0.789374	34.5734	12.0427	12.0789	12.0993	1.02543	1.04	12.4813	12.7361	12.9031	12.6073	1.12272	0.914612
C10_210_244		14.6151	11.8912	12.1164	12.116	1.16891	1.16861	0	11.4162	11.2674	11.7421	0.901963	1.25346	2.39188	11.7256	12.0278	11.7831	1.23297	1.0406
C10_RC_14_48	GenBank:GR911656	0.973701	11.6115	12.0756	12.4175	1.37951	1.7484	8.47868	11.3411	11.5196	11.5624	1.13172	1.16574	41.9558	11.418	11.5227	11.5428	1.07534	1.09041
C10_RC_36_71		2.39604	11.7243	11.7855	11.9691	1.04331	1.18489	3.65465	11.2162	11.1744	11.4237	0.971451	1.1547	8.75172	11.4168	11.3471	11.54	0.952841	1.08916
C11_40_74	GenBank:GR911657	39.7995	13.073	13.2263	13.1894	1.11213	1.08403	0	12.1479	12.4867	12.6655	1.26467	1.43153	3.31983	12.926	13.1893	13.0332	1.2002	1.07712
C11_94_128		16.6999	12.0097	12.14	11.9741	1.09446	0.975607	7.25049	11.1117	11.3164	11.264	1.15243	1.11135	12.2835	11.5871	11.7412	11.7048	1.1127	1.08498
C11_RC_7_41	GenBank:GR911657	21.5171	11.2099	11.015	11.2028	0.873608	0.995085	7.75198	10.4273	10.4874	10.659	1.04255	1.17421	38.4911	10.7958	10.6175	10.6901	0.883773	0.929385
C11_RC_71_105		2.35432	12.2059	12.4367	11.9861	1.17347	0.858672	10.3522	11.2034	11.3849	11.3603	1.13404	1.11489	8.29137	11.6741	11.6718	11.8759	0.998406	1.15013
C3h_163_197	GenBank:CB343605.2	1.7265	11.2498	11.5999	11.151	1.27464	0.933771	18.7406	10.425	10.5511	10.4227	1.09134	0.998378	3.47736	10.6452	10.8843	10.8971	1.18029	1.19081
C3h_209_243	GenBank:CB343605.2	5.09934	9.53684	9.59031	9.98137	1.03776	1.36087	1.50994	9.41176	9.12885	9.54814	0.821933	1.09914	4.90371	9.28422	9.04606	9.2024	0.847822	0.944865
C4h_12_46	DFCI:TC71512	12.1898	9.34335	9.4012	9.66459	1.04092	1.2494	3.65465	9.24398	9.03322	9.36703	0.864079	1.08903	24.8907	9.09633	8.94708	9.05096	0.901722	0.969043
C4h_161_195		24.4966	12.8708	13.0091	12.8142	1.10055	0.961508	30.857	11.992	12.0055	12.0688	1.0094	1.05471	32.1634	12.7239	12.8141	12.7003	1.06454	0.983777
Chi_3_113_147	GenBank:AB105374	41.0396	11.1706	11.3402	11.3042	1.12472	1.09704	0.903383	10.6122	10.4277	10.8171	0.879944	1.15255	12.4813	10.8689	11.0191	10.726	1.10972	0.905713
Chi_3_187_221	GenBank:AB105374	4.4799	10.3331	10.6488	10.82	1.24461	1.40139	30.857	9.94302	9.87069	9.88474	0.951102	0.960408	12.4813	10.1011	10.2889	10.2423	1.13901	1.10282
Chi_1_209_243	GenBank:DQ267094	29.211	11.1134	11.117	10.7979	1.00253	0.803571	0	10.2984	9.64987	9.88267	0.637949	0.749663	1.5591	10.7932	10.1509	9.93125	0.640674	0.550202
Chi_1_46_81	GenBank:DQ267094	0	12.3651	12.6285	12.0329	1.20028	0.79429	0.43556	11.0324	11.4186	11.1279	1.30695	1.06843	17.5567	11.6749	11.8782	11.906	1.15133	1.17373
Chi1_145_179	GenBank:X75963	1.27209	9.7853	9.617	10.2561	0.889885	1.38589	1.15964	9.42639	9.2574	9.68982	0.889465	1.20033	0.417071	9.82256	9.37521	9.46452	0.733388	0.780225
Chi1_25_59	GenBank:X75963	25.4517	11.235	11.3652	11.4255	1.09446	1.14117	33.4593	10.5164	10.4533	10.4908	0.957232	0.982407	6.55034	11.0035	10.7668	10.7922	0.848734	0.863756
Chs_112_146	GenBank:X75969	23.9454	10.5776	10.5625	10.7598	0.989565	1.13462	4.59454	10.0833	9.96112	10.2209	0.918812	1.10007	18.7861	10.3148	10.23	10.115	0.942911	0.870671
Chs_5_39	GenBank:X75969	15.3358	10.7666	10.5044	10.8129	0.833849	1.03264	26.763	9.9507	10.0601	10.0036	1.07881	1.03735	1.21052	10.1423	10.1965	10.509	1.03834	1.28943
Chs1_171_205	GenBank:AB015872	11.2207	11.5758	11.7512	11.831	1.12931	1.19347	0	11.1137	10.976	11.5052	0.908939	1.31176	0.417071	11.5188	11.7398	11.3776	1.16553	0.906746
Chs1_213_249	GenBank:AB015872	12.1898	10.7831	11.2168	11.0485	1.35076	1.20197	30.857	10.2731	10.237	10.1811	0.97525	0.938176	14.7819	10.4118	10.7452	10.5758	1.26001	1.12039
Chs2_201_235	GenBank:AB066275	13.7584	12.0935	12.3058	11.978	1.15853	0.923056	0.555496	11.0753	11.2073	11.4079	1.09584	1.25925	7.21245	11.6076	11.8877	11.6658	1.21432	1.04118
Chs2_61_95	GenBank:AB066275	39.7995	9.86781	9.8357	9.95407	0.977983	1.06161	10.3522	9.45853	9.18415	9.3319	0.826802	0.915968	14.7819	9.45244	9.21463	9.4263	0.84803	0.982043
COMT_209_243	GenBank:Z54233	2.39604	9.72467	9.93008	10.2449	1.15302	1.43416	4.16437	9.67876	9.42059	9.71335	0.836146	1.02426	6.55034	9.48951	9.74506	9.39463	1.19379	0.936348
COMT_44_79	GenBank:Z54233	0.577801	8.83032	9.01748	9.53897	1.13852	1.63428	10.8461	9.21491	8.93405	9.19506	0.823098	0.986338	34.6393	8.82963	8.7172	8.85555	0.925031	1.01813
Ctr1_521_555	DFCI:TC87857	2.35432	11.4927	11.6845	11.8198	1.14218	1.25448	0	10.6024	10.9326	11.1761	1.25715	1.4883	8.1732	11.0919	11.275	11.347	1.13534	1.19344
Ctr1_771_805	DFCI:	43.7609	9.65501	9.78452	9.72496	1.09392	1.04968	4.02115	9.13716	9.11385	9.46248	0.983973	1.25295	5.42192	8.96713	8.96902	9.17631	1.00131	1.15604
Ctr2_1011_1045	DFCI:TC97608	0.852646	9.87802	9.9563	10.3658	1.05576	1.40226	29.2141	9.78097	9.74485	9.84901	0.975273	1.04829	11.406	9.67479	9.4875	9.71784	0.878255	1.03029
Ctr2_675_709	DFCI:	43.7609	11.0764	11.0546	11.1477	0.985037	1.05068	12.5163	10.6531	10.5683	10.751	0.942952	1.07026	15.7442	10.7903	10.6429	10.7431	0.902888	0.967784
D05_16_52	GenBank:GR911658	0	9.49411	9.40577	10.2524	0.940604	1.69144	2.89926	9.56329	9.32869	9.67466	0.849923	1.08025	10.2999	9.464	9.0989	9.40624	0.776418	0.960753
D05_80_117	GenBank:Z54233	13.4096	12.061	12.1418	11.9508	1.05761	0.926477	0	11.3094	11.0035	11.615	0.808938	1.23592	3.39941	11.6934	11.8548	11.4787	1.11843	0.861776
D08_127_161	GenBank:Z54233	0	10.7396	10.9314	11.4367	1.14217	1.62123	0	10.4235	10.2459	10.9527	0.884172	1.44309	2.39188	10.7117	10.8504	10.9951	1.10097	1.21711
D08_2_36	GenBank:Z54233	30.0985	11.1741	11.4063	11.3222	1.1746	1.10813	0	10.5769	10.5331	11.0303	0.970119	1.36932	0.679883	10.8053	11.2367	10.8576	1.34849	1.03692
D08_RC_119_153	GenBank:GR911659	0	9.89279	10.0072	10.9699	1.08255	2.10975	34.5734	9.5237	9.55384	9.58588	1.02111	1.04404	26.8928	9.64438	9.85073	9.64912	1.15377	1.00329
D08_RC_7_41	GenBank:Z54233	1.60959	11.0087	10.9199	11.5422	0.940311	1.44747	0	10.3988	9.9567	10.3691	0.736063	0.97962	0.763561	10.6721	10.8951	10.3468	1.1672	0.79812
D09_116_152	GenBank:GR911660	24.4966	10.2627	10.4767	10.5018	1.15992	1.18024	21.8362	9.97696	9.84317	9.94406	0.911434	0.977454	35.2769	10.0422	9.96364	10.0804	0.946995	1.02683
D09_84_122	GenBank:Z54233	17.7437	10.4779	10.5059	10.7036	1.01958	1.16933	5.39005	10.2109	10.0195	10.247	0.875718	1.02529	12.2835	10.3619	10.4916	10.2081	1.09413	0.898877
D09_RC_128_162	GenBank:GR911660	1.04463	11.4276	11.6254	11.958	1.14695	1.44427	0	11.2494	11.0056	11.4721	0.844508	1.16689	27.517	11.4275	11.358	11.2743	0.952936	0.899208
D09_RC_92_128	GenBank:Z54233	22.6557	10.8687	10.9259	11.1355	1.04042	1.20318	4.54118	10.2113	10.4513	10.4244	1.18102	1.15919	30.186	10.5512	10.5858	10.6811	1.02423	1.09417
Dfr_217_251	GenBank:X75964	1.66392	10.0353	10.1225	10.4749	1.06235	1.35625	11.1053	9.5494	9.46299	9.67641	0.941864	1.09203	6.55034	9.73953	9.41499	9.67086	0.798554	0.953519
Dfr_41_75	X75964	1.17892	9.16023	9.16112	9.90286	1.00062	1.67323	9.49721	9.04969	8.84891	9.13011	0.870081	1.05732	0.506443	9.00753	8.46485	8.93273	0.686498	0.949478
DRE_436_470	DFCI:TC79299	1.76335	10.9358	11.5629	10.8701	1.54447	0.955466	35.171	10.5386	10.6024	10.5769	1.04519	1.0269	0	10.6108	10.4763	9.73512	0.910997	0.545006
DRE_476_510		2.1432	12.078	12.3956	11.7401	1.24625	0.791199	35.6595	11.4238	11.4785	11.4476	1.03868	1.01666	0	11.7246	11.486	10.6758	0.847554	0.48337
E05_2_36	GenBank:GR911664	0.896247	9.52228	9.78097	10.1693	1.19639	1.56589	10.8461	9.45838	9.30646	9.54108	0.900049	1.059	35.2769	9.20822	9.31762	9.38223	1.07878	1.12819
E05_31_65	GenBank:Z54233	1.8131	11.9701	12.3294	12.4836	1.28282	1.42757	0	11.5481	11.5202	11.9668	0.980896	1.33672	0.679883	11.9686	12.3529	11.8921	1.30525	0.948388
E05_RC_18_52	GenBank:GR911664	1.86123	10.7481	10.8865	11.1503	1.10071	1.32151	5.98156	10.4185	10.5908	10.7136	1.12681	1.22696	25.6233	10.6468	10.6586	10.5298	1.00819	0.922103
E05_RC_36_70	GenBank:Z54233	43.7609	10.8606	10.8048	10.9184	0.962071	1.0409	26.763	10.5433	10.5577	10.4695	1.01004	0.950153	12.9119	10.5986	10.5801	10.4503	0.987268	0.902317
EDS1_220_254	DFCI:TC81771	8.94349	10.504	10.5704	10.8313	1.0471	1.25468	35.6595	9.8761	9.92452	9.89881	1.03413	1.01586	16.141	10.2678	10.2302	10.0923	0.974288	0.885475
EDS1_53_87		1.60959	10.4153	10.3396	10.835	0.948869	1.33766	10.8461	9.91351	9.74948	9.94432	0.892531	1.02159	15.6149	10.2103	10.2477	10.0511	1.02628	0.895526
Ein3_1357_1391	DFCI:TC76111	50.76	13.1135	13.0826	13.0462	0.978773	0.954367	0	12.258	12.7502	12.4943	1.40663	1.17798	1.39414	12.6103	12.853	12.2833	1.18322	0.797213
Ein3_1285_1319		15.2048	11.6486	11.6362	11.933	0.991444	1.21782	3.65465	11.1237	11.443	11.2048	1.24769	1.05781	0	11.2404	11.6263	10.8899	1.30664	0.784321
elong factor1_1296_1330	DFCI:TC96066	0.881227	12.3597	13.3332	13.5498	1.96367	2.28174	0.23183	11.1478	11.7597	11.7097	1.52828	1.47623	0.729874	12.0412	12.1179	11.5069	1.05463	0.690517
elong factor1_1441_1476		1.13319	12.1862	12.7666	13.0533	1.49534	1.82398	0	11.1407	11.688	12.0282	1.46135	1.85005	4.949	11.8915	11.8959	11.5991	1.00304	0.816552
Erf3a_715_749	DFCI:TC78591	11.2207	10.7871	11.0261	10.5318	1.18022	0.837853	0	10.2351	10.5264	9.95194	1.22374	0.821783	0	10.2214	10.5419	9.83324	1.24871	0.764088
Erf3a_359_393		12.1898	11.7496	11.732	11.4297	0.987878	0.801155	25.3434	10.8038	10.7259	10.7023	0.947395	0.932038	1.21052	11.0921	11.3177	10.9512	1.1693	0.906937
Erf3b_853_887	DFCI:TC92107	13.0113	9.50544	9.57725	9.77604	1.05103	1.20631	15.1083	9.13003	9.36715	9.22861	1.17864	1.07072	15.7283	9.09557	8.96925	9.25611	0.916167	1.11771
Erf3b_689_723		0.969214	10.002	10.5897	10.5886	1.50282	1.50167	5.98156	9.87671	10.2283	10.0327	1.27601	1.11418	6.55034	9.81247	10.0647	9.74984	1.19102	0.957514
Erf4a_542_576	DFCI:TC81264	41.0396	11.179	11.3855	11.2119	1.15386	1.02302	0	10.3203	11.4302	9.90104	2.15821	0.7478	1.38635	11.2078	11.497	10.388	1.22196	0.566524
Erf4a_399_433		2.60296	12.016	12.2193	11.669	1.15128	0.786218	0.167377	11.0165	11.1603	10.7666	1.10474	0.840927	2.45327	11.7649	11.9448	11.4294	1.13279	0.79254
Erf4b_769_803	DFCI:TC89392	4.53676	10.9598	11.1648	11.3907	1.15269	1.3481	0.23183	10.7481	11.2045	10.6961	1.37212	0.964551	28.5757	10.9953	11.0882	10.8799	1.06656	0.923172
Erf4b_393_427	DFCI:	0	9.56385	9.53596	10.3712	0.980855	1.74995	0	9.71867	9.99391	9.43903	1.21019	0.823794	4.83138	10.2744	10.1682	9.32262	0.929025	0.516982
Erf4c_786_820	DFCI:TC78515	3.99801	11.8252	11.7629	10.7446	0.957715	0.47283	0	10.5605	11.6678	9.71586	2.15452	0.556867	0	12.0148	11.8905	10.0062	0.917476	0.248527
Erf4c_594_628	DFCI:	6.0754	11.296	11.542	11.0184	1.18588	0.824935	0	10.8463	12.1462	10.1834	2.46204	0.631591	1.45975	10.9449	11.3108	10.3553	1.2887	0.664503
Erf5a_785_822	DFCI:TC80007	3.571	11.1645	11.4299	10.8087	1.2019	0.781405	0	10.7142	10.2288	10.0648	0.714318	0.637567	0	11.0421	10.8033	10.1733	0.847469	0.547601
Erf5a_1341_1375	DFCI:	1.18601	12.1433	12.4203	11.7964	1.21169	0.786236	0	11.1433	11.6928	11.0814	1.46356	0.957999	0.439216	11.4492	11.4875	10.7306	1.0269	0.607702
Erf5b_621_655	DFCI:TC81485	6.81196	11.9567	12.2506	12.0071	1.22598	1.03556	26.763	11.2926	11.2631	11.3585	0.979794	1.04675	1.08682	11.7806	12.0155	11.6458	1.17689	0.910787
Erf5b_149_183	DFCI:	18.647	11.6501	11.858	11.7159	1.15499	1.0467	3.65465	10.9638	10.8492	11.0771	0.923655	1.08168	0.501328	11.447	11.6514	11.164	1.15216	0.821895
Etr1_2347_2383	DFCI:TC71240	41.0396	11.1474	11.2565	11.232	1.07852	1.06036	1.37317	10.2994	10.607	10.5915	1.2377	1.22446	10.2999	10.8465	10.8045	11.0366	0.971306	1.14082
Etr1_2395_2430	DFCI:	3.95247	11.2874	11.6766	11.5218	1.30969	1.17645	0.782229	10.4563	10.7847	10.8752	1.25561	1.33692	14.7819	11.0341	11.1702	11.1853	1.09898	1.1105
Etr2_113_147	DFCI:TC91242	11.2207	9.95808	9.75782	10.1639	0.870391	1.15335	0	9.70976	9.21633	9.62991	0.710336	0.946155	6.55034	9.64863	9.22516	9.47284	0.74563	0.885284
Etr2_593_627	DFCI:	37.6376	9.15189	9.15793	9.31994	1.0042	1.12354	2.36347	9.01205	8.70649	9.15334	0.809128	1.10289	1.5591	8.69849	8.23891	8.55327	0.727194	0.904242
Etr3_414_448	DFCI:TC86303	6.58598	10.9393	11.1085	10.7227	1.12444	0.860582	1.63463	10.05	10.3371	9.96842	1.2202	0.945046	3.39941	10.25	10.313	9.98537	1.04458	0.832392
Etr3_91_129	DFCI:	22.1492	9.64748	9.89512	9.68353	1.18726	1.0253	30.857	9.36853	9.29764	9.40914	0.952055	1.02855	10.2999	9.34911	9.14276	9.36092	0.866727	1.00822
Etr4_326_360	DFCI:TC74854	1.27209	12.5389	12.4949	12.0673	0.969958	0.72117	0.555496	11.0237	11.4014	11.1671	1.29925	1.10453	18.8878	11.6847	11.8641	11.7454	1.1324	1.04294
Etr4_97_131		51.8684	13.0428	13.0632	13.0757	1.0142	1.02303	29.2141	12.1904	12.2587	12.276	1.04844	1.06115	3.39941	12.915	12.9685	12.7454	1.03777	0.889081
F3h1_105_139	GenBank:X75965	2.17272	9.94757	10.0349	10.4812	1.06239	1.44754	3.65465	9.7307	9.59215	9.91819	0.908429	1.13878	29.8498	9.89145	9.8019	9.74701	0.939812	0.90473
F3h1_9_43	GenBank:X75965	1.8188	10.4183	10.5281	10.8025	1.07905	1.30511	1.63463	10.2666	10.0314	10.3263	0.849553	1.04224	25.6233	10.321	10.2651	10.1869	0.961983	0.911238
Fls_193_227	GenBank:AY257979.1	6.13432	11.937	12.7921	12.4092	1.80898	1.38727	0.23183	11.1686	11.545	11.4087	1.29815	1.18114	4.949	11.7423	12.1547	12.0583	1.33089	1.24482
Fls_6_40	GenBank:AY257979.1	6.81196	10.0521	10.3281	10.362	1.21084	1.23964	32.0225	9.4932	9.57204	9.55807	1.05616	1.04599	0.506443	9.42204	9.59648	9.88773	1.12853	1.38098
GADPH_1276_1310	DFCI:TC76692	1.81832	13.7899	14.0492	14.3707	1.19692	1.49574	0	12.6352	13.2611	14.3261	1.54319	3.22847	4.01999	13.643	13.4709	13.2538	0.887551	0.763564
GADPH_1368_1402		0.906549	12.059	12.6743	12.9407	1.5318	1.84253	0	11.3963	11.8251	12.7332	1.3462	2.52619	12.6975	12.0795	12.0351	11.8308	0.969741	0.841662
PR2_147_181	GenBank:AJ277900	0.843527	11.5158	11.7194	12.1445	1.15153	1.54613	8.89045	11.1745	11.3936	11.2379	1.16397	1.04492	0	11.4871	11.2774	11.7935	0.864714	1.23666
PR2_69_103	GenBank:AJ277900	0.871489	9.30784	9.45105	10.3411	1.10436	2.04665	7.75198	9.42569	9.142	9.35893	0.821488	0.954781	27.517	9.45044	9.43073	9.23722	0.98643	0.86261
glutathione transferase_161_196	GenBank:AF501625	1.45048	10.7739	10.6411	11.2123	0.912056	1.3551	0.158385	10.5055	10.3679	10.7716	0.908999	1.20252	4.90371	10.8577	10.7995	10.5096	0.960454	0.785607
glutathione transferase_97_131	GenBank:AF501625	0.886177	12.2629	12.7533	11.9908	1.40483	0.828128	0	10.8974	11.8171	10.7081	1.89175	0.877037	0	11.1325	11.3519	10.7373	1.16427	0.760387
Lar1_177_211	GenBank:AJ865335	2.10882	9.99426	10.0142	10.3761	1.01391	1.30302	0.175822	9.90733	9.59457	10.0762	0.805101	1.12417	30.1032	9.89805	9.74382	9.83562	0.89861	0.957646
Lar1_93_127	GenBank:AJ865335	14.6151	12.7481	12.9935	13.0606	1.18542	1.24186	0	12.0156	12.165	12.5093	1.10908	1.40803	11.3222	12.7336	12.9386	12.7137	1.15269	0.986259
Lar2_85_119	GenBank:AJ865334	12.1898	12.2116	12.4968	12.4826	1.21858	1.20658	10.3522	11.3873	11.3183	11.5142	0.953336	1.09196	0.597969	12.0707	12.3443	11.7956	1.20888	0.826421
Ldox_203_237	GenBank:X75966	8.94349	11.4016	11.3391	11.6827	0.95757	1.21506	6.36234	11.0337	10.9788	11.1988	0.962722	1.12126	30.1032	11.2172	11.1005	11.2509	0.922316	1.02365
Ldox_93_127	GenBank:X75966	1.13319	10.8689	10.9655	11.3005	1.06927	1.3487	21.8362	10.3891	10.508	10.4534	1.08594	1.04557	4.67652	10.4041	10.6584	10.6754	1.19277	1.20685
LTP4_207_241	GenBank:AF467946	33.9758	15.3452	15.3947	15.1234	1.03488	0.857501	0	11.9319	12.0037	14.7207	1.051	6.9105	46.6899	13.5539	13.729	13.6246	1.12906	1.05026
LTP4_73_107	GenBank:AF467946	6.50472	13.9634	14.3649	14.3539	1.32091	1.31087	0	10.9688	11.2489	12.9077	1.21429	3.8342	13.7298	12.3893	12.7842	12.7625	1.31488	1.29525
TC38635_1011_1045	DFCI:TC98366	0	10.9453	12.0951	12.5578	2.21891	3.05778	0	11.5779	11.7574	13.5949	1.13251	4.04727	0	11.5448	12.6164	11.6349	2.10186	1.06448
TC38635_933_967		0.973701	10.7509	11.8154	12.3847	2.0914	3.10318	0	11.4328	11.6153	13.2979	1.13486	3.64301	0	11.3019	12.3471	11.4329	2.06358	1.09507
MybA1_201_238	GenBank:AB097923	1.27209	9.38658	9.64377	9.83276	1.19515	1.36242	2.88447	9.22296	9.13364	9.63119	0.939969	1.32705	17.5567	9.0458	8.98206	9.23435	0.95678	1.13962
MybA1_5_40	GenBank:AB097923	1.7265	10.0829	10.1129	10.5385	1.02102	1.37134	32.0225	9.80507	9.87402	9.87592	1.04896	1.05033	35.2769	9.85485	9.85829	9.96453	1.00239	1.07899
PAD4_161_195	GenBank:CA816502	3.79948	9.9242	9.82713	10.174	0.934928	1.18902	25.3434	9.4424	9.46207	9.57004	1.01373	1.0925	16.4869	9.45244	9.4839	9.60968	1.02205	1.11515
PAD4_315_349	GenBank:CA816502	44.1164	12.2362	12.3076	12.3726	1.0507	1.09916	22.5609	11.5927	11.6696	11.705	1.05471	1.08096	2.5452	12.029	12.3475	11.915	1.24704	0.924005
Pal_17_51	GenBank:X75967	0.896247	12.9109	13.13	12.593	1.16401	0.802212	0	11.6532	11.9691	12.0258	1.24473	1.29467	25.6233	12.3075	12.4094	12.4904	1.07316	1.13517
Pal_217_251	GenBank:X75967	13.0113	9.30624	9.27652	9.60991	0.979611	1.23428	10.8461	9.18207	8.99999	9.28256	0.88143	1.07214	4.16164	9.05173	8.69675	9.03126	0.781876	0.985908
Pcr_493_527	GenBank:GQ427145	0	14.516	15.4289	11.6085	1.88285	0.133276	0	11.6276	12.9515	11.3711	2.50329	0.837075	12.6975	11.17	11.7282	11.1487	1.4724	0.985307
Pcr_579_614		0	11.0016	11.7856	10.3754	1.72193	0.647871	1.15964	9.64748	9.95395	9.67876	1.23668	1.02192	11.3222	9.55593	9.86658	9.64317	1.24026	1.06233
peroxidaseIII_165_199	GenBank:AY348574	1.12671	11.8693	12.3194	11.6973	1.36616	0.887602	0.782229	10.6094	10.9591	10.6432	1.27437	1.02375	1.96777	11.0471	11.3594	11.509	1.24172	1.37736
peroxidaseIII_27_63	GenBank:AY348574	6.50472	11.8322	12.1926	11.9999	1.28381	1.12333	23.2751	11.1307	11.1943	11.2558	1.04507	1.09063	42.3194	11.5794	11.6202	11.66	1.02868	1.05743
PGIP_137_171	GenBank:AF305093	3.95247	12.7541	12.8364	12.4569	1.05871	0.813822	35.171	11.9536	12.0082	11.9739	1.03854	1.01417	25.6233	12.4922	12.5628	12.4585	1.05013	0.976927
PGIP_59_94	GenBank:AF305093	16.4678	14.4317	14.4003	14.1751	0.978459	0.837035	0	12.9615	13.3113	13.6969	1.27436	1.66485	0.443138	14.1435	14.3158	13.8642	1.12681	0.823978
Pme_1104_1138	DFCI:TC71281	1.76874	10.3855	10.7905	10.7326	1.32409	1.27202	32.0225	9.92153	9.86911	9.95025	0.964317	1.0201	14.5787	9.92919	10.1536	10.1743	1.16829	1.18519
Pme_1488_1522		18.647	10.9478	11.1246	11.2123	1.13044	1.20126	0	10.5194	10.2818	10.6846	0.848184	1.12131	6.55034	10.7765	10.8717	10.5847	1.06826	0.875513
PR1_129_163	GenBank:AJ536326	1.01115	9.83796	10.0415	10.4534	1.1515	1.53199	7.10349	9.31741	9.59168	9.44769	1.20938	1.09451	3.20203	9.35716	9.35204	9.70526	0.996459	1.27289
PR1_69_103	GenBank:AJ536326	0.891184	11.6804	11.8204	12.5106	1.10187	1.77782	24.6666	10.9884	11.0772	10.9827	1.06346	0.996059	0	11.4337	11.9414	11.3345	1.42175	0.933508
PR10_241_275	GenBank:AJ291705	0	10.2241	10.5302	11.2031	1.23636	1.97107	2.74493	9.68607	10.0573	9.75136	1.29347	1.04629	18.3728	10.0558	10.2693	9.97615	1.15947	0.94626
PR10_49_83	GenBank:AJ291705	0.883695	10.8824	11.5153	11.7088	1.55066	1.77323	0	10.1313	10.7833	10.1199	1.57143	0.992138	0.653045	10.7181	11.1147	10.2401	1.31643	0.717952
PR5_219_253	GenBank:Y10992	0	11.1446	11.0448	12.7828	0.933167	3.11271	13.6498	10.5181	10.897	10.6768	1.30034	1.11621	0.740768	10.6703	10.6564	11.0499	0.990437	1.30099
PR5_93_127	GenBank:Y10992	0	12.1784	12.3481	14.511	1.12479	5.03707	36.5199	11.3658	11.381	11.3998	1.01057	1.02383	17.5567	11.7952	11.9903	12.1628	1.14477	1.29014
PR5K_24_62	DFCI:TC102332	1.09541	9.731	10.2945	10.4629	1.4778	1.66082	0.782229	9.20449	9.48455	9.71395	1.21425	1.42351	0.539472	9.40438	9.88825	9.74295	1.39849	1.26451
PR5K_76_114		0	10.3341	10.6299	11.1926	1.22754	1.81312	6.793	9.99712	10.2525	10.1091	1.19368	1.08068	11.6451	10.1098	10.2026	10.4807	1.06643	1.29317
RPP4_146_185	DFCI:TC98959	32.9713	9.72789	9.81603	9.64121	1.063	0.941689	6.793	9.25276	9.03908	9.35723	0.862335	1.0751	12.2835	9.17397	9.02353	9.44717	0.900976	1.20849
RPP4_77_111		0	10.9021	10.9041	11.531	1.00139	1.54636	6.36234	10.8537	10.7	10.9544	0.898983	1.07229	11.406	10.9383	10.7506	10.8786	0.87802	0.959453
RRP8_205_239	DFCI:TC86768	2.35432	11.1012	10.6189	10.7108	0.715852	0.76293	10.3522	10.0103	9.8873	10.1145	0.918298	1.07494	29.8498	10.2492	10.1395	10.2678	0.926784	1.01295
RRP8_53_88		1.73687	11.7485	11.9792	11.6483	1.17338	0.932916	0.173435	10.4963	10.9203	10.749	1.34166	1.1915	1.09481	10.9939	11.429	11.3984	1.352	1.32359
StSy_167_201	GenBank:X76892	0.577801	9.79459	9.94941	10.5555	1.11328	1.69454	24.6666	9.37501	9.43159	9.54481	1.04	1.12491	1.45975	9.32902	9.09696	9.80069	0.851415	1.38672
StSy_21_55	X76892	0.896247	9.65643	9.69671	10.1162	1.02832	1.37535	35.171	9.39363	9.40953	9.46261	1.01109	1.04898	1.5591	9.41491	9.23766	9.74657	0.884385	1.25846
StSy1_337_371	GenBank:S63225	0	10.2454	10.2675	10.9478	1.01543	1.6272	10.3522	10.1027	9.99775	10.2057	0.929849	1.07405	4.01999	10.0109	9.98348	10.2271	0.981194	1.16169
StSy1_609_643	S63225	43.2338	11.0683	11.1535	11.1683	1.06079	1.07173	32.0225	10.1821	10.2472	10.2432	1.04618	1.0433	22.8596	10.5523	10.7211	10.5563	1.12411	1.0028
TC49846_2_36	DFCI:TC98523	0.852646	10.6333	10.5326	11.0037	0.932618	1.29275	34.5734	10.342	10.3444	10.391	1.00168	1.03455	11.3222	10.4236	10.152	10.465	0.828379	1.02913
TC49846_226_260		48.2257	10.7752	10.7257	10.8016	0.966257	1.01846	28.5436	10.03	10.0237	10.1076	0.995687	1.05532	16.4869	10.2208	10.4456	10.2342	1.16867	1.00932
TC38581_493_527	DFCI:TC80421	6.81196	10.022	9.82529	10.2562	0.872564	1.17632	10.8461	9.58295	9.38223	9.63038	0.870118	1.03343	1.45975	9.59644	9.16345	9.3029	0.740725	0.815895
TC38581_377_411		8.05742	11.6841	11.9148	11.1885	1.17342	0.709313	2.22968	10.3717	10.1686	10.0264	0.868673	0.787176	0.539472	10.9789	10.6149	10.3544	0.776995	0.648652
TL1_321_355	GenBank:AF003007	2.39604	10.2576	10.3099	10.6455	1.03693	1.30854	6.36234	9.84213	9.63273	9.85451	0.864894	1.00861	4.83138	10.0069	10.1897	9.91677	1.13509	0.939448
TL1_705_739	0	50.76	10.4624	10.4859	10.4212	1.01641	0.971843	24.6666	9.94477	9.80831	9.84856	0.909747	0.935485	25.6233	9.99065	9.86118	9.97063	0.914164	0.986217
ubiquitin_1027_1061	DFCI:TC85973	1.81832	14.1212	14.8162	14.8974	1.61886	1.71257	17.4146	12.5283	12.4859	12.1754	0.971012	0.782993	1.39807	14.5016	14.2151	13.8224	0.819875	0.624505
ubiquitin_1186_1220		1.30904	13.046	13.7198	13.6548	1.59527	1.5249	8.47868	11.2271	11.3916	10.9673	1.12079	0.835242	0.539472	12.6575	12.3846	11.9139	0.82762	0.597222
Ufgt_385_419	GenBank:X75968.1	1.16413	12.4185	12.3813	12.8819	0.974585	1.37884	7.10349	11.9676	12.0056	12.2038	1.02671	1.17786	3.42849	12.3006	12.1379	12.5305	0.893346	1.17276
Ufgt_5_39	X75968.1	7.074	10.8078	10.7606	11.0106	0.967831	1.15095	10.8461	10.1711	10.4086	10.3211	1.17893	1.10957	1.21052	10.2562	10.2043	10.5209	0.964676	1.20145
RNA SPIKE 1_193_227		0.515489	8.54663	8.73625	9.58247	1.14046	2.0503	0	12.4025	12.9239	11.3579	1.43528	0.484757	1.46694	8.64352	8.29839	8.80631	0.787234	1.11945
RNA SPIKE 1_57_91		9.88843	11.5841	11.6003	11.8809	1.01126	1.22842	5.72553	12.8162	12.8764	12.2903	1.04265	0.694561	13.2636	11.4548	11.5498	11.624	1.06805	1.12443
RNA SPIKE 2_219_253		24.4966	11.0105	11.0691	11.2156	1.04146	1.15276	1.89481	13.0164	13.5532	12.4699	1.45076	0.684661	1.54295	10.6628	10.8919	10.5497	1.17211	0.924621
RNA SPIKE 2_49_83		23.9454	12.0221	12.2817	12.1701	1.19718	1.10804	8.89045	13.3948	13.6375	12.9359	1.18319	0.727536	1.5591	11.5009	11.8531	11.6457	1.27644	1.10553
RNA SPIKE 3_177_211		28.2026	12.0918	12.2292	12.1291	1.09992	1.02624	2.88447	13.2802	13.2013	12.4575	0.946774	0.565373	0.539472	11.7869	12.0657	11.7609	1.21317	0.982159
RNA SPIKE 3_60_94		6.0754	9.8906	10.1184	10.1349	1.17105	1.18451	0	11.9545	11.2238	10.3597	0.602591	0.331061	3.15677	9.57737	9.45755	9.76145	0.920303	1.13609
RNA SPIKE 4_129_163		0	10.1314	10.2876	10.8335	1.11439	1.62689	14.5159	9.92384	9.8985	10.0622	0.982588	1.10067	24.8907	9.92567	10.1132	10.1678	1.13878	1.18273
RNA SPIKE 4_53_87		1.53642	10.8504	10.9677	11.3762	1.08473	1.43974	0.0895543	10.8215	10.6415	11.0399	0.882696	1.16349	41.8704	10.8326	10.8201	10.7688	0.99138	0.956739
RNA SPIKE 5_165_199		35.9343	10.5676	10.5634	10.3963	0.997116	0.888058	15.1083	9.77884	9.6329	9.81847	0.903785	1.02785	3.39941	9.89021	10.0059	10.1423	1.08352	1.19096
RNA SPIKE 5_45_79		1.22279	9.87488	10.2447	10.4224	1.29222	1.46158	10.8461	9.75841	9.56829	9.76399	0.876533	1.00388	46.3646	9.7217	9.77512	9.76692	1.03772	1.03184
RNA SPIKE 6_129_163		3.95247	9.62495	9.65399	10.0352	1.02033	1.32895	1.15964	9.60365	9.3158	9.73405	0.81912	1.0946	39.1338	9.42168	9.47909	9.51783	1.0406	1.06892
RNA SPIKE 6_193_227		4.173	11.411	11.7111	11.3928	1.2312	0.98748	23.2751	10.6898	10.8019	10.7804	1.08078	1.06481	27.517	11.0044	11.171	11.0742	1.12242	1.04959
RNA SPIKE 7_143_177		1.66392	10.1562	10.3199	10.6247	1.12009	1.38358	0.158385	9.54533	9.61432	10.0102	1.04899	1.38024	20.8975	9.82521	10.0159	9.9556	1.14129	1.09458
RNA SPIKE 7_33_67		1.2519	9.58114	9.64555	10.1184	1.04566	1.45122	2.74493	9.29582	9.12774	9.49217	0.890028	1.1458	3.53363	9.4533	9.17979	9.48221	0.827303	1.02024
RNA SPIKE 8_1827_1861		1.79621	10.5809	10.8091	10.9348	1.17138	1.27801	2.61564	10.0331	10.2922	10.2486	1.19679	1.16113	0.763561	10.2412	10.4063	10.5552	1.1212	1.24317
RNA SPIKE 8_1955_1989		1.01604	10.1833	10.3212	10.5424	1.10029	1.28264	15.8493	9.93203	9.84029	10.0205	0.938389	1.06326	48.0958	10.0829	10.0568	10.0803	0.982096	0.998228
