# Supplementary material for: Resistance to Plasmopara viticola in a grapevine segregating population is associated with stilbenoid accumulation and with specific host transcriptional responses
Source: BMC Plant Biol. 2011 Aug 12;11:114. doi: 10.1186/1471-2229-11-114 (PMC3170253; doi:10.1186/1471-2229-11-114)
Supplement: Additional file 5 — Complete list of significantly modulated genes in F1 21/66, Teroldego and F1 22/73 after infection with P. viticola. The file contains the list of transcripts exhibiting statistically significant differential expression with a False Discovery Rate (FDR) < 5% and a fold change greater than 1.5. For the F1 21/66 genotype both cDNA-AFLP and microarray results are reported (light gray indicates agreement between cDNA-AFLP and microarray profiles). For each transcript is given: i) the TDF identifier or the abbreviation of the gene code (ID); ii) the accession number of the spotted sequence; iii) a description of the protein function and the functional category; iv) the cDNA-AFLP profile in F1 21/66; v) the fold change at 12 and 96 hpi in F1 21/66, Teroldego and F1 22/73, as obtained by microarray analysis. [file 1471-2229-11-114-S5.XLS]

## Sheet: Foglio 1
Complete list of significantly modulated genes in F1 21/66, Teroldego and F1 22/73 after infection with P. viticola
ID	Accession number	Description	Functional category	cDNA-AFLP Results					Microarray Results
				F1 21/66					fold change 12 hpi			fold change 96 hpi
		Description		C	12	24	48	96	F1 21_66	Teroldego	F1 22/73	F1 21_66	Teroldego	F1 22/73
Up-regulated in susceptible and resistant genotypes
BC3M13-331	GenBank:JG391776	Verticillium wilt disease resistance protein Ve2 (Q93V91)	defense response	S	D	S	S	S	1.13	0.99	1.17	1.71	1.5	0.92
LZ-protein	DFCI:TC98366	Leucine zipper-containing	defense response						2.15	1.13	2.08	3.08	3.84	1.08
BT2M23-136	GenBank:JG391845	Pentatricopeptide repeat-containing protein	metabolism	S	D	S	S	S	1.54	1.39	1.36	1.42	1.54	1.38
BC1M23-345	GenBank:JG391857	Protein translation factor SUI1 homolog 1	metabolism	S	D	S	S	S	1.12	1.01	1	2.24	1.85	1.29
BT1M22-104	GenBank:JG391825	Phospholipid/glycerol acyltransfer. (Q9MA64)	metabolism	S	D	S	S	S	1	0.94	0.9	1.59	2.53	1.01
BC2M43-469	GenBank:JG391854	4-hydroxy-3-methylbut-2-en-1-yl diphosph. synth.	metabolism	S	S	U	S	S	1.21	1.08	1	1.8	2.21	0.81
BC2M31-403	GenBank:JG391940	Lin0879 protein	metabolism	S	U	S	S	S	1.2	1.06	0.85	1.7	1.56	1.25
BC2M24-369	GenBank:JG391838	Drm3-like protein	metabolism	S	S	S	S	U	1.06	1.71	1.81	1.66	1.17	0.83
BC1M41-433	GenBank:JG391884	Plant lip.transfer/seed storage/trypsin-alpha amylase inh. (Q1S3D5)	metabolism	S	S	S	S	U	2.3	2.7	3.39	1.36	0.81	0.76
GADPH	GenBank:TC76692	V. vinifera glyceraldehyde 3 phosphate dehydr.1	metabolism						1.35	1.44	0.89	1.66	2.86	0.76
elong factor1	GenBank:TC96066	Elongation factor 1-alpha (EF-1-alpha)	metabolism						1.71	2.04	1.49	1.65	1.03	0.75
BC3M24-377	GenBank:JG391809	Ribulose bisphosphate carboxyl./oxygen. activase	photosynthesis	S	U	S	S	S	2.26	1.44	3.32	1.73	1.96	1.6
BT4M21-162*	GenBank:JG391879	Photosystem II 5 kDa protein, chl.precursor	photosynthesis	S	U	S	S	S	0.74	0.75	1.22	2.81	1.71	1.07
BT2M31-193	GenBank:JG391714	Chloroplast chlorophyll a/b binding protein	photosynthesis	S	U	S	S	S	3.03	0.91	1.27	2.21	1.6	1.15
BT4M21-157*	GenBank:JG391894	GmCK2p	response to stimulus	S	D	D	D	D	1.55	1.26	1.21	1.21	1	1.52
BT1M14-41	GenBank:JG391699	phase-change related protein precursor	response to stimulus	S	D	D	D	D	2.96	2.82	1.69	0.17	0.82	0.95
PCr	GenBank:GQ427145	phase-change related protein	response to stimulus						1.8	2.5	1.35	0.29	0.84	1.02
BT4M22-168*	GenBank:JG391780	Flavonone-3-hydroxylase	secondary metabolism	S	U	U	S	S	1.12	0.83	0.92	1.85	1.78	1.02
BT2M32-198	GenBank:JG391717	ADP ribosylation factor 002	transport	S	S	U	U	U	1.18	0.81	1.74	2.24	1.25	2.68
Down-regulated in susceptible and resistant genotypes
BC1M41-462	GenBank:JG391889	DnaJ protein, putative (At3g13310)	metabolism	S	U	S	S	S	0.95	0.93	1.17	0.59	0.79	0.59
BC1M21-380	GenBank:JG391924	NAC domain protein	signal transduction	S	S	S	S	U	0.66	0.96	1.1	0.52	0.61	0.62
BC2M13-315	GenBank:JG391752	Catalase	response to stimulus	S	S	U	S	S	0.62	0.55	0.72	1	0.32	0.61
Modulated in resistant genotype
BC2M23-366*	GenBank:JG391753	Short chain dehydrogenase	biological process unknown	S	D	D	D	S	0.85	1.44	0.92	0.64	1.1	0.8
BT2M24-143_RC	GenBank:JG391817	E3 ubiquitin-protein ligase ATL31 (Q8LGA5)	metabolism	S	S	S	S	U	1.05	0.86	0.88	1.5	1.04	1.03
BT4M21-154*	GenBank:JG391878	Putative serine carboxypeptidase (Q8VWQ0)	metabolism	S	S	S	S	S	1.22	1.02	0.99	1.84	0.92	1.16
BT3M43-283	GenBank:JG391902	Putative aminopeptidase	metabolism	S	S	U	S	S	1.06	0.83	0.79	1.51	1.24	1.02
BT2M13-72	GenBank:JG391830	Putative nitrilase-associated protein	metabolism	S	S	S	S	D	1.11	1.36	1.08	1.54	1.2	1.28
BC3M11-327	GenBank:JG391770	Acid phosphatase (O49855)	metabolism	S	S	S	U	S	1.11	1.03	1.02	1.65	1.32	1.08
BC2M43-466	GenBank:JG391843	Put. prolylcarboxypeptidase-like protein (Q8LFB7)	metabolism	S	D	S	S	S	1	1.29	1.26	1.56	1.33	1.42
BT3M11-1	GenBank:JG391883	S-adenosylmethionine decarboxylase proenz.	metabolism	S	U	S	S	S	1.16	1.16	1.36	1.5	1.25	1.39
BC2M43-465	GenBank:JG391839	Copper-containing amine oxidase [Fragment]	metabolism	S	D	S	S	S	0.92	0.77	0.75	1.92	1.01	1
BC1M32-394	GenBank:JG391734	Plastid alpha-amylase	metabolism	S	D	S	S	S	1.02	0.98	0.72	1.5	1.25	0.92
BT2M22-128	GenBank:JG391891	Beta-amylase enzyme	metabolism	S	S	D	D	S	0.59	0.95	0.9	0.7	0.99	0.83
BT3M43-284	GenBank:JG391907	alpha/beta hydrolase (Q1SED4)	metabolism	S	S	U	S	S	1.02	0.68	0.67	1.54	0.78	0.88
BT2M13-70	GenBank:JG391821	MGDG synthase type A	metabolism	S	U	S	S	S	1.12	1.02	1.36	1.65	1.21	0.96
BT3M31-216	GenBank:JG391777	Ubiquinone biosynthesis protein COQ4 homolog	metabolism	S	D	S	S	S	1.1	1.21	0.76	1.62	1.15	0.98
BT2M44-262	GenBank:JG391697	Putative DNA-directed RNA polymerase Iia	metabolism	S	D	D	S	S	1.59	0.87	1.22	1.54	1.05	1.08
BT2M43-258	GenBank:JG391763	Putative TPR domain containing protein	metabolism	S	S	U	S	S	1	0.84	1.03	1.5	1.09	1.09
BT2M24-152	GenBank:JG391721	Proliferating cell nuclear antigen (PCNA)	metabolism	S	S	S	S	S	1.06	0.96	0.97	1.81	1.23	0.97
BC2M23-364	GenBank:JG391743	Serine palmitoyltransferase	metabolism	S	S	S	S	U	1.69	1.25	1.07	1.1	1.21	1.05
BC1M22-382	GenBank:JG391692	Strictosidine synthase-like protein (Q9SD06)	metabolism	S	D	S	S	S	1.29	1.01	1.22	1.57	1.1	1.06
BC3M23-374	GenBank:JG391746	Put. 3-isopropylmalate dehydrat. large sub.	metabolism	S	S	U	S	S	1.17	1.1	1.09	1.51	1.34	1.12
BC3M33-421	GenBank:JG391870	Photosystem II CP43 protein [Fragment]	photosynthesis	S	U	U	S	S	0.63	0.8	0.83	1.19	1.06	0.93
BT2M33-206	GenBank:JG391808	Cytochrome P450 like_TBP	primary metabolism	S	S	U	S	S	0.94	1.18	1.14	0.59	1.43	0.95
BT3M21-155	GenBank:JG391917	UVB-resistance protein UVR8	response to stimulus	S	S	D	D	D	0.98	1	0.92	1.58	1	0.95
BC1M23-347	GenBank:JG391863	CDSP32 protein	response to stimulus	S	S	U	S	S	1.02	0.84	0.77	1.63	1.24	1.09
BT3M34-238	GenBank:JG391687	UDP-glucuronosyltransferase	secondary metabolism	S	S	U	S	S	0.65	0.83	0.83	1.23	1.03	0.93
BC3M43-454	GenBank:JG391769	Flavonoid 3', 5'-hydroxylase-like protein (Q9STI0)	secondary metabolism	S	D	D	S	S	1.07	0.85	0.85	1.92	1.29	1.06
BT2M14-78	GenBank:JG391865	Putative receptor-like protein kinase RLPK1	signal transduction	S	U	S	S	S	1.07	1.02	0.92	1.57	1.3	0.97
BT1M24-118	GenBank:JG391867	Putative receptor protein kinase-like (Q8GZ99)	signal transduction	S	D	S	S	S	0.86	1.06	0.78	1.58	1.14	1.03
BC1M31-390_RC	GenBank:JG391919	Glutamate receptor 3.7 precursor	signal transduction	S	D	S	S	S	1.12	0.98	0.87	1.72	1.14	1.02
BT2M24-145	GenBank:JG391826	Leaf senescence-associated receptor-like protein kinase (Q9FUU9)	signal transduction	S	S	S	U	U	1.14	1.04	1.07	1.72	1.31	1.18
BT1M13-36	GenBank:JG391933	Putative MYB family transcription factor	signal transduction	S	S	S	S	U	1.28	1.35	1.18	1.6	1.04	1.35
BC3M23-371	GenBank:JG391733	DNA-binding protein 4 [Fragment]	signal transduction	S	S	S	S	U	0.89	1.34	1.2	1.57	1.28	0.96
BT4M22-164*	GenBank:JG391860	Regulatory protein LuxR:Tetratricopeptide TPR_4	signal transduction	S	S	S	S	U	1.16	0.88	1.03	1.6	1.12	1.05
BC2M43-467	GenBank:JG391846	Calcium-dependent protein kinase CDPK1444	signal transduction	S	S	U	S	S	1.16	1.15	1.19	1.54	1.22	1.37
Erf3b	DFCI:TC92107	Putative ethylene response factor ERF3b	signal transduction						1.5	1.23	1.04	1.5	1.09	1.03
BC3M44-458	GenBank:JG391844	ABC transporter-like protein (Q8RZ63)	transport	S	U	S	S	S	0.75	1.22	0.95	1.67	1.39	1.21
BC2M14-325	GenBank:JG391732	Vacuolar ATP synthase 16 kDa proteolipid subunit	transport	S	S	U	S	S	1.2	0.75	0.93	1.5	0.97	0.78
BC3M32-418	GenBank:JG391730	Shaker-like potassium channel (Q9FS92)	transport	S	D	S	S	S	1.3	0.97	1.07	1.55	1.05	1.28
BC1M12-298	GenBank:JG391938	Rieske iron-sulfur protein Tic55 precursor	transport	S	U	S	S	S	1.52	0.89	1.02	1.24	1.12	1.03
BT2M24-147	GenBank:JG391835	Putative sorbitol transporter (Q84QH3)	transport	S	U	S	S	S	1.46	0.94	1.32	1.67	1.16	1.02
BC2M22-358	GenBank:JG391796	no hit found	no hit found	S	D	S	S	S	0.94	0.97	0.91	1.56	1.03	1.13
BC3M31-414	GenBank:JG391667	no hit found	no hit found	S	U	S	S	S	1.97	1.27	1.39	1.28	1.48	1.49
RPP4	DFCI:TC98959	Putative TIR-NBS type R protein	defense response						1	0.88	0.89	1.55	1.07	1.08
PR5K	DFCI:TC102332	Putative V. vinifera receptor kinase	defense response						1.03	0.89	1.03	1.56	1.07	0.81
AdenMetSyn1	DFCI:TC98757	S-adenosylmethionine synthetase 1 (Q96551)	defense response						1.3	0.95	0.92	1.58	1.16	0.88
Aco3_RC	DFCI:TC75061	1-aminocyclopropane-1-carboxylate oxidase 3	defense response						1.08	0.74	1.17	2.11	0.98	0.8
PR1	GenBank:AJ536326	V. vinifera putative PR protein 1	defense response						1.13	1.13	1.19	1.65	1.04	1.09
PR2	GenBank:AJ277900	V. vinifera mRNA for beta 1-3 glucanase	defense response						1.13	0.98	0.86	1.78	1	1.24
PR5	GenBank:Y10992	V.vinifera osmotin-like protein	defense response						1.02	1.15	0.99	3.96	1.07	1.3
PR10	GenBank:AJ291705	V. vinifera class 10 pathogenesis-related protein	defense response						1.38	1.43	1.32	1.87	1.02	0.72
PRCWP	DFCI:TC94117	Putative proline-rich cell wall protein	defense response						1.03	0.89	1.03	1.56	1.07	0.81
E05	GenBank:GR911664	Aspartate aminotransferase	metabolism						1.24	0.98	1.31	1.5	1.34	0.95
StSy1	GenBank:S63225	stilbene synthaseI	secondary metabolism						1.02	0.99	0.98	1.63	1.06	1.16
StSy	GenBank:X76892	stilbene synthase	secondary metabolism						1.11	1.03	0.87	1.69	1.09	1.32
COMT	GenBank:Z54233	V.vinifera mRNA for caffeoyl-CoA O-methyltransferase	secondary metabolism						1.15	0.84	1.05	1.53	1.02	0.98
Dfr	GenBank:X75964	V. vinifera dihydroflavonol reductase	secondary metabolism						1.03	0.91	0.69	1.51	1.07	0.95
ubiquitin	DFCI:TC85973	ubiquitin	metabolism						1.61	0.81	0.82	1.62	0.81	0.61
Modulated in susceptible genotypes
LTP4	GenBank:AF467946	V. vinifera lipid transfer protein isoform 4	defense response						1.17	1.13	1.22	1.06	5.15	1.17
Erf4a	DFCI:TC81264	homologue to Putative ethylene response factor 4	defense response						1.15	2.16	1.18	0.9	0.75	0.67
PR3	GenBank:DQ267094	V. vinifera chitinase class I mRNA	defense response						1.2	0.64	0.64	0.79	0.75	0.55
DRE	DFCI:TC79299	C-repeat/DRE-binding factor (Q7Y1W2)	defense response						1.39	1.04	0.88	0.87	1.02	0.51
Erf5a	DFCI:TC80007	Similar to Ethylene transcription factor	defense response						1.21	1.02	0.93	0.78	0.78	0.58
Thaum	DFCI:TC80421	Thaumatin-like	defense response						1.01	0.87	0.78	0.91	0.79	0.65
BC1M33-426	GenBank:JG391665	ACR toxin-sensitivity inducing protein (Q8SKU1)	defense response	S	S	U	S	S	1.35	1	1.64	1.36	0.71	0.97
BT2M33-204	GenBank:JG391794	Alpha tubulin 1	metabolism	S	U	U	S	S	1.17	1	0.98	1.04	2.51	0.92
BC1M33-427	GenBank:JG391668	Electron transporter/ heat shock protein binding	metabolism	S	S	S	S	D	1.19	1.34	1.21	1.31	2.47	0.94
BC2M32-405	GenBank:JG391928	prolin-reach protein 4	metabolism	S	U	U	S	S	1.21	1.06	1.06	1.33	2.06	0.88
BC2M31-402	GenBank:JG391936	PGPD14 protein (Q570Q0)	metabolism	S	S	S	S	U	1.07	1.51	1.19	1.48	1.11	1.01
BC2M33-408	GenBank:JG391705	CPRD49 protein	metabolism	S	S	S	S	U	1.2	1.54	1.05	0.82	0.99	0.92
BC1M11-339	GenBank:JG391681	DnaJ-like protein	metabolism	S	S	S	S	U	1.03	0.89	2.1	1.32	0.73	0.93
BT3M12-12*	GenBank:JG391747	Fiber protein Fb25	metabolism	S	U	S	S	S	0.88	1.14	0.64	1.31	1.43	0.73
BC2M44-449	GenBank:JG391789	Glyoxalase I (EC 4.4.1.5).	metabolism	S	S	U	U	S	0.9	0.88	0.63	1.05	1.49	1
BC3M23-372	GenBank:JG391737	NADH-plastoquinone oxidoreductase subunit K	photosynthesis	S	S	U	S	S	1.15	1.24	0.9	1.19	1.68	0.88
BC1M13-301	GenBank:JG391755	PIF4 (PHYTOCHROME INTERACTING FACTOR 4)	photosynthesis	S	S	S	S	S	1.28	1.16	1.53	1.04	0.8	1
BT3M32-225	GenBank:JG391742	MLP-like protein 423	response to stimulus	S	U	U	S	--	1.22	1.24	1.27	1.38	1.66	0.87
BC1M33-398	GenBank:JG391793	Sulfiredoxin-like protein	response to stimulus	S	S	S	U	S	0.79	0.81	0.71	1.45	1.67	1.05
BT4M23-173	GenBank:JG391798	DT-related protein	response to stimulus	S	U	S	S	S	1.2	1.27	1.63	1.07	1.01	1.05
BT3M41-270	GenBank:JG391672	Catalase isozyme 1 (EC 1.11.1.6)	response to stimulus	S	U	S	S	S	1.1	0.85	1.54	0.9	0.93	0.73
BC1M42-441	GenBank:JG391853	18.2 kDa class I heat shock protein	response to stimulus	S	D	D	S	--	1	0.94	0.31	0.99	1.32	0.36
BC2M31-401	GenBank:JG391930	BPF-1 protein	signal transduction	S	U	S	S	S	1	1.19	1.32	1	1.64	0.88
BT4M22-171	GenBank:JG391724	Putative ammonium transporter AMT1.1	transport	S	U	S	S	S	1.08	0.83	1.03	1.44	1.92	0.9
BT2M31-194	GenBank:JG391720	Cation-transporting P-type ATpase	transport	S	U	U	S	S	1	0.91	1.08	1	1.74	0.58
BC1M32-395	GenBank:JG391738	no hit found	no hit found	S	U	S	S	S	1.1	1.12	1.15	1.16	1.95	1.23
Not concordant modulation in susceptible and resistant genotypes
Aco1	DFCI:TC77376	1-aminocyclopropane-1-carboxylic acid oxidase 1	defense response						2.43	1.35	1.66	1.11	0.83	0.65
AdenMetSyn2	DFCI:TC89222	S-adenosylmethionine synthetase 2 (Q96552)	defense response						0.94	0.49	0.86	2.08	1.23	0.83
Erf4b	DFCI:TC89392	similar to Putative ethylene response factor 4	defense response						1.06	1.29	0.93	1.54	0.89	0.52
Erf4c	DFCI:TC78515	similar to Ethylene-responsive element binding	defense response						0.96	2.3	1.09	0.47	0.59	0.41
BT2M22-131	GenBank:JG391767	CR9 protein	defense response	S	D	S	S	S	0.44	0.73	1.05	1.91	0.59	0.57
BT3M43-282	GenBank:JG391897	Gamma-lyase, putative (Q7XCS3)	metabolism	S	S	S	S	U	0.55	1.31	1.97	0.72	2.28	0.7
BT3M32-228	GenBank:JG391756	60S ribosomal protein L21	metabolism	S	S	U	S	--	1.33	1.05	0.65	1.55	1.55	0.76
BC1M31-424	GenBank:JG391820	Latex plastidic aldolase-like protein	metabolism	S	U	U	S	S	2.07	0.81	1.25	2.67	0.6	1.08
BC1M31-393	GenBank:JG391934	Polyubiquitin	metabolism	S	U	U	S	S	1.63	1	0.83	1.79	1	0.55
BC1M23-348	GenBank:JG391868	Ribulose bisphosphate carboxyl./oxygen.activase 2	photosynthesis	S	U	S	S	S	1.7	0.62	3.44	1.33	0.73	0.66
BC2M13-318	GenBank:JG391761	Cytochrome b (Fragment)	photosynthesis	S	D	S	S	S	0.62	1.12	0.49	3.4	0.62	1.37
BC1M24-351*	GenBank:JG391673	Chloroplast chlorophyll a-b binding protein	photosynthesis	S	U	U	S	S	1.08	0.42	1.06	2.4	0.82	0.83
BC3M43-453	GenBank:JG391764	Chlorophyll a/b binding protein (Q41424)	photosynthesis	S	S	U	S	S	0.9	0.48	1.46	6.49	0.85	3.66
BT2M43-256	GenBank:JG391760	Chlorophyll A/B binding protein precursor	photosynthesis	S	U	S	S	S	1.37	0.27	0.87	6.75	0.55	1.92
BT1M24-119	GenBank:JG391871	Cyclase	signal transduction	S	U	U	S	S	1	0.7	0.64	1.75	1	0.6
