# Supplementary material for: Resistance to Plasmopara viticola in a grapevine segregating population is associated with stilbenoid accumulation and with specific host transcriptional responses
Source: BMC Plant Biol. 2011 Aug 12;11:114. doi: 10.1186/1471-2229-11-114 (PMC3170253; doi:10.1186/1471-2229-11-114)
Supplement: Additional file 6 — Real-time RT-PCR validation of the expression profiles of nine P. viticola-responsive genes. differences between the P. viticola-inoculated and control conditions as measured by Reverse Transcription quantitative PCR (RT-qPCR) and by microarray for nine P. viticola-responsive genes in three individuals of the cross. For each transcript is given: i) the TDF identifier or the abbreviation of the gene code (ID); ii) a description of the protein function; iii) the sequences of the primers used for the amplification (sequences for Actin are from Gatto et al. [23]; iv) the fold change (FC) at 12 and 96 hpi in F1 21/66, Teroldego and F1 22/73 as obtained by array hybridization experiments and RT-qPCR. SE is the overall standard error of the mean normalized expression value. [file 1471-2229-11-114-S6.XLS]

## Sheet: Foglio1
Real-time RT-PCR validation of the expression profiles of nine P. viticolA-responsive genes
				RealTime RT-PCR Results												Microarray Results
ID	Description	Primers for RT-qPCR		F1 21_66 (12 h)		F1 21_66 (96 h)		Teroldego (12 h)		Teroldego (96 h)		F1 22/73 (12 h)		F1 22/73 (96 h)		F1 21_66 (12 h)	F1 21_66 (96 h)	Teroldego (12 h)	Teroldego (96 h)	F1 22/73 (12 h)	F1 22/73 (96 h)
		Forward	Reverse	FC	SE	FC	SE	FC	SE	FC	SE	FC	SE	FC	SE	FC	FC	FC	FC	FC	FC
BC3M23-371	DNA-binding protein 4 [Fragment]	5'-GTGACCTACAATAACCATACCA-3'	5'-CAAGAAGAGTTAACCCCAGAAA-3'	0.262063	0.0324101	1.88312	0.0928617	2.81559	0.301358	1.67	0.0959859	2.02468	0.0788539	1.9156	2.2017	0.887271	1.56683	1.33725	1.27603	1.19574	0.963077
BC1M24-351*	Chloroplast chlorophyll a-b binding protein, partial	5'-AAAGGAAGTGAAGGCAGCAAT-3'	5'-GTCCCAAATACTTCACTCTGT-3'	0.615114	0.0914698	3.46012	0.325438	0.196481	0.142864	1.7	0.33459	0.797878	0.0341613	1.81188	0.0717132	1.0782	2.39508	0.423163	0.822918	1.05724	0.830866
StSy1	stilbene synthase 1	5'-AACGACCACTCTTCCAACTT-3'	5'-AGTTCCAATCGCTAATACCAA-3'	0.618881	0.199999	12.5002	0.870751	1.03796	0.181118	0.9	0.0522636	1.39039	0.0763437	0.95061	0.165056	1.01543	1.6272	0.9863	1.05857	0.981194	1.16169
BT1M14-41	phase-change related protein precursor	5'-CTTCTCTTTGCTGTTGTTCTCATCC-3'	5'-TACTTCGCATCCTCCACGCT-3'	1.65606	0.111097	0.0151838	0.000793632	4.40408	0.392911	0.7	0.0151431	12.4771	0.362731	0.366376	0.0162973	2.95622	0.167518	2.81981	0.822443	1.69142	0.945908
PR10	V. vinifera class 10 pathogenesis-related protein	5'-TCGGTTCCCCCAGCCAAGAT-3'	5'-CTCCCTCTCCTTGTATGATTT-3'	0.949652	0.137412	0.564383	0.0219776	1.99228	0.319068	0.95	0.0203832	0.875504	0.0574495	0.476199	0.0218633	1.38462	1.86954	1.42569	1.01886	1.31643	0.717952
PR3	V. vinifera chitinase class I mRNA	5'-CAGAGCAATGTGGAGGGCAA-3'	5'-TGAACATGGACCTGGTAATAA-3'	0.701303	0.100441	0.366647	0.0220448	0.753844	0.0488706	0.433915	0.0187448	1.12746	0.0691877	0.97603	0.13378	1.20028	0.79429	0.637949	0.749663	0.640674	0.550202
PR2	Vitis vinifera mRNA for beta 1-3 glucanase	5'-GGCTATGTTTGATTCCACTGT-3'	5'-GGCAAGTTGTCACCCTCCATT-3'	0.564446	0.0645921	3.33106	0.187471	1.04231	0.120839	1.82616	0.208322	0.724398	0.0271915	0.875672	0.0218277	1.1277	1.77887	0.977849	0.998833	0.864714	1.23666
PR5	V.vinifera osmotin-like protein	5'-CAGCCACCTTCAACATCCAAA-3'	5'-ACTTCCCATTCCCTGACGCAT-3'	0.418558	0.0674991	14.7022	0.466125	3.67226	0.320667	1.8	0.493743	1.57037	0.149591	3.47345	0.244718	1.02451	3.95966	1.14633	1.06902	0.990437	1.30099
BT2M43-256	Chlorophyll A/B binding protein precursor	5'-AAACTCATCACTCTTCACCAA-3'	5'-CACCGAGAATTTGGGAGGCAT-3'	2.80691	0.340859	14.0994	0.379763	0.26879	0.0207836	0.8	0.336114	2.94946	0.292498	6.62088	0.440436	1.37311	6.75292	0.266041	0.551169	0.873205	1.92114
Actin (TC100707)	Actin	5'-TCCTTGCCTTGCGTCATCTAT-3'	5'-CACCAATCACTCTCCTGCTACAA-3'

## Sheet: Foglio2
2.96	1.66
1.38	0.95
1.2	0.7
1.13	0.56
1.02	0.42
1.37	2.81
1.34	2.82
0.42	0.2
0.99	1.04
2.82	4.4
1.43	1.99
0.64	0.75
0.98	1.04
1.15	3.67
0.27	0.27
1.34	2.82
0.42	0.2
0.99	1.04
2.82	4.4
1.43	1.99
0.64	0.75
0.98	1.04
1.15	3.67
0.27	0.27
1.28	1.67
0.82	1.7
1.06	0.9
0.82	0.7
1.02	0.95
0.75	0.43
1	1.83
1.07	1.8
0.55	0.8
1.2	2.02
1.06	0.8
0.98	1.39
1.69	12.48
1.32	0.88
0.64	1.13
0.86	0.72
0.99	1.57
0.87	2.95
0.96	1.92
0.83	1.81
1.16	0.95
0.95	0.37
0.72	0.48
0.55	0.98
1.24	0.88
1.3	3.47
1.92	6.62
